# Supplementary material for: DUSP12 promotes cell cycle progression and protects cells from ZNF622 mediated apoptosis
Source: Cell Death Dis. 2026 Mar 18;17(1):315. doi: 10.1038/s41419-026-08618-z (PMC13039736; doi:10.1038/s41419-026-08618-z)
Supplement: Supplementary file 3 — Table S1 [file 41419_2026_8618_MOESM3_ESM.xlsx]

## Sheet: Represented_GO_and_Gene_LAP
Table S1
ID	Frequency	Ontology	Type
GO:0000022	1	mitotic spindle elongation	BP
GO:0000027	5	ribosomal large subunit assembly	BP
GO:0000028	1	ribosomal small subunit assembly	BP
GO:0000049	1	tRNA binding	MF
GO:0000050	2	urea cycle	BP
GO:0000054	2	ribosomal subunit export from nucleus	BP
GO:0000055	1	ribosomal large subunit export from nucleus	BP
GO:0000056	1	ribosomal small subunit export from nucleus	BP
GO:0000060	1	protein import into nucleus, translocation	BP
GO:0000079	1	regulation of cyclin-dependent protein serine/threonine kinase activity	BP
GO:0000086	2	G2/M transition of mitotic cell cycle	BP
GO:0000122	12	negative regulation of transcription by RNA polymerase II	BP
GO:0000132	1	establishment of mitotic spindle orientation	BP
GO:0000139	5	Golgi membrane	CC
GO:0000146	7	microfilament motor activity	MF
GO:0000149	1	SNARE binding	MF
GO:0000151	3	ubiquitin ligase complex	CC
GO:0000160	1	phosphorelay signal transduction system	BP
GO:0000165	4	MAPK cascade	BP
GO:0000166	1	nucleotide binding	MF
GO:0000183	1	chromatin silencing at rDNA	BP
GO:0000184	20	nuclear-transcribed mRNA catabolic process, nonsense-mediated decay	BP
GO:0000187	3	activation of MAPK activity	BP
GO:0000188	1	inactivation of MAPK activity	BP
GO:0000209	5	protein polyubiquitination	BP
GO:0000212	1	meiotic spindle organization	BP
GO:0000226	6	microtubule cytoskeleton organization	BP
GO:0000228	2	nuclear chromosome	CC
GO:0000244	1	spliceosomal tri-snRNP complex assembly	BP
GO:0000245	2	spliceosomal complex assembly	BP
GO:0000275	1	mitochondrial proton-transporting ATP synthase complex, catalytic core F(1)	CC
GO:0000278	6	mitotic cell cycle	BP
GO:0000281	6	mitotic cytokinesis	BP
GO:0000287	6	magnesium ion binding	MF
GO:0000302	1	response to reactive oxygen species	BP
GO:0000375	2	RNA splicing, via transesterification reactions	BP
GO:0000380	1	alternative mRNA splicing, via spliceosome	BP
GO:0000381	5	regulation of alternative mRNA splicing, via spliceosome	BP
GO:0000398	14	mRNA splicing, via spliceosome	BP
GO:0000400	1	four-way junction DNA binding	MF
GO:0000407	1	phagophore assembly site	CC
GO:0000422	1	autophagy of mitochondrion	BP
GO:0000423	1	mitophagy	BP
GO:0000462	2	maturation of SSU-rRNA from tricistronic rRNA transcript (SSU-rRNA, 5.8S rRNA, LSU-rRNA)	BP
GO:0000470	1	maturation of LSU-rRNA	BP
GO:0000492	1	box C/D snoRNP assembly	BP
GO:0000502	10	proteasome complex	CC
GO:0000715	2	nucleotide-excision repair, DNA damage recognition	BP
GO:0000723	1	telomere maintenance	BP
GO:0000774	1	adenyl-nucleotide exchange factor activity	MF
GO:0000776	3	kinetochore	CC
GO:0000777	1	condensed chromosome kinetochore	CC
GO:0000784	4	nuclear chromosome, telomeric region	CC
GO:0000785	2	chromatin	CC
GO:0000786	3	nucleosome	CC
GO:0000788	2	nuclear nucleosome	CC
GO:0000790	3	nuclear chromatin	CC
GO:0000794	1	condensed nuclear chromosome	CC
GO:0000812	1	Swr1 complex	CC
GO:0000902	2	cell morphogenesis	BP
GO:0000915	2	actomyosin contractile ring assembly	BP
GO:0000922	3	spindle pole	CC
GO:0000932	3	P-body	CC
GO:0000961	1	negative regulation of mitochondrial RNA catabolic process	BP
GO:0000963	1	mitochondrial RNA processing	BP
GO:0000971	1	tRNA exon ligation utilizing 2',3' cyclic phosphate of 5'-exon as source of linkage phosphate	BP
GO:0000974	1	Prp19 complex	CC
GO:0000976	1	transcription regulatory region sequence-specific DNA binding	MF
GO:0000977	3	RNA polymerase II regulatory region sequence-specific DNA binding	MF
GO:0000978	4	RNA polymerase II proximal promoter sequence-specific DNA binding	MF
GO:0000979	2	RNA polymerase II core promoter sequence-specific DNA binding	MF
GO:0000980	3	RNA polymerase II distal enhancer sequence-specific DNA binding	MF
GO:0000981	7	DNA-binding transcription factor activity, RNA polymerase II-specific	MF
GO:0000993	3	RNA polymerase II complex binding	MF
GO:0001047	1	core promoter binding	MF
GO:0001094	1	TFIID-class transcription factor complex binding	MF
GO:0001097	1	TFIIH-class transcription factor complex binding	MF
GO:0001223	1	transcription coactivator binding	MF
GO:0001227	1	DNA-binding transcription repressor activity, RNA polymerase II-specific	MF
GO:0001501	1	skeletal system development	BP
GO:0001503	2	ossification	BP
GO:0001525	6	angiogenesis	BP
GO:0001530	2	lipopolysaccharide binding	MF
GO:0001533	19	cornified envelope	CC
GO:0001540	1	amyloid-beta binding	MF
GO:0001554	1	luteolysis	BP
GO:0001558	1	regulation of cell growth	BP
GO:0001568	2	blood vessel development	BP
GO:0001570	1	vasculogenesis	BP
GO:0001578	1	microtubule bundle formation	BP
GO:0001580	2	detection of chemical stimulus involved in sensory perception of bitter taste	BP
GO:0001618	4	virus receptor activity	MF
GO:0001649	8	osteoblast differentiation	BP
GO:0001650	2	fibrillar center	CC
GO:0001655	1	urogenital system development	BP
GO:0001657	1	ureteric bud development	BP
GO:0001662	1	behavioral fear response	BP
GO:0001664	2	G protein-coupled receptor binding	MF
GO:0001666	2	response to hypoxia	BP
GO:0001669	2	acrosomal vesicle	CC
GO:0001701	7	in utero embryonic development	BP
GO:0001725	11	stress fiber	CC
GO:0001726	10	ruffle	CC
GO:0001750	2	photoreceptor outer segment	CC
GO:0001756	1	somitogenesis	BP
GO:0001764	2	neuron migration	BP
GO:0001765	1	membrane raft assembly	BP
GO:0001768	1	establishment of T cell polarity	BP
GO:0001772	1	immunological synapse	CC
GO:0001774	1	microglial cell activation	BP
GO:0001778	1	plasma membrane repair	BP
GO:0001780	1	neutrophil homeostasis	BP
GO:0001784	1	phosphotyrosine residue binding	MF
GO:0001786	3	phosphatidylserine binding	MF
GO:0001816	2	cytokine production	BP
GO:0001817	2	regulation of cytokine production	BP
GO:0001818	1	negative regulation of cytokine production	BP
GO:0001836	3	release of cytochrome c from mitochondria	BP
GO:0001837	1	epithelial to mesenchymal transition	BP
GO:0001843	1	neural tube closure	BP
GO:0001867	1	complement activation, lectin pathway	BP
GO:0001882	2	nucleoside binding	MF
GO:0001889	2	liver development	BP
GO:0001890	1	placenta development	BP
GO:0001891	1	phagocytic cup	CC
GO:0001895	9	retina homeostasis	BP
GO:0001899	1	negative regulation of cytolysis by symbiont of host cells	BP
GO:0001915	1	negative regulation of T cell mediated cytotoxicity	BP
GO:0001921	3	positive regulation of receptor recycling	BP
GO:0001931	1	uropod	CC
GO:0001932	1	regulation of protein phosphorylation	BP
GO:0001933	3	negative regulation of protein phosphorylation	BP
GO:0001934	3	positive regulation of protein phosphorylation	BP
GO:0001937	2	negative regulation of endothelial cell proliferation	BP
GO:0001938	2	positive regulation of endothelial cell proliferation	BP
GO:0001942	1	hair follicle development	BP
GO:0001953	1	negative regulation of cell-matrix adhesion	BP
GO:0001954	1	positive regulation of cell-matrix adhesion	BP
GO:0001956	1	positive regulation of neurotransmitter secretion	BP
GO:0001958	2	endochondral ossification	BP
GO:0001960	1	negative regulation of cytokine-mediated signaling pathway	BP
GO:0001972	1	retinoic acid binding	MF
GO:0002009	2	morphogenesis of an epithelium	BP
GO:0002020	4	protease binding	MF
GO:0002026	1	regulation of the force of heart contraction	BP
GO:0002053	1	positive regulation of mesenchymal cell proliferation	BP
GO:0002060	1	purine nucleobase binding	MF
GO:0002063	1	chondrocyte development	BP
GO:0002064	1	epithelial cell development	BP
GO:0002102	4	podosome	CC
GO:0002159	1	desmosome assembly	BP
GO:0002162	1	dystroglycan binding	MF
GO:0002181	4	cytoplasmic translation	BP
GO:0002191	1	cap-dependent translational initiation	BP
GO:0002218	4	activation of innate immune response	BP
GO:0002223	1	stimulatory C-type lectin receptor signaling pathway	BP
GO:0002224	2	toll-like receptor signaling pathway	BP
GO:0002227	1	innate immune response in mucosa	BP
GO:0002230	1	positive regulation of defense response to virus by host	BP
GO:0002244	1	hematopoietic progenitor cell differentiation	BP
GO:0002250	2	adaptive immune response	BP
GO:0002326	1	B cell lineage commitment	BP
GO:0002328	1	pro-B cell differentiation	BP
GO:0002360	1	T cell lineage commitment	BP
GO:0002376	1	immune system process	BP
GO:0002523	2	leukocyte migration involved in inflammatory response	BP
GO:0002526	1	acute inflammatory response	BP
GO:0002544	1	chronic inflammatory response	BP
GO:0002548	1	monocyte chemotaxis	BP
GO:0002576	5	platelet degranulation	BP
GO:0002638	1	negative regulation of immunoglobulin production	BP
GO:0002685	1	regulation of leukocyte migration	BP
GO:0002735	1	positive regulation of myeloid dendritic cell cytokine production	BP
GO:0002755	2	MyD88-dependent toll-like receptor signaling pathway	BP
GO:0002762	1	negative regulation of myeloid leukocyte differentiation	BP
GO:0002793	1	positive regulation of peptide secretion	BP
GO:0002803	1	positive regulation of antibacterial peptide production	BP
GO:0002828	1	regulation of type 2 immune response	BP
GO:0002859	1	negative regulation of natural killer cell mediated cytotoxicity directed against tumor cell target	BP
GO:0002862	1	negative regulation of inflammatory response to antigenic stimulus	BP
GO:0002866	1	positive regulation of acute inflammatory response to antigenic stimulus	BP
GO:0002931	1	response to ischemia	BP
GO:0002934	2	desmosome organization	BP
GO:0003006	1	developmental process involved in reproduction	BP
GO:0003009	2	skeletal muscle contraction	BP
GO:0003065	1	positive regulation of heart rate by epinephrine	BP
GO:0003094	1	glomerular filtration	BP
GO:0003165	1	Purkinje myocyte development	BP
GO:0003223	1	ventricular compact myocardium morphogenesis	BP
GO:0003279	1	cardiac septum development	BP
GO:0003281	1	ventricular septum development	BP
GO:0003300	1	cardiac muscle hypertrophy	BP
GO:0003333	1	amino acid transmembrane transport	BP
GO:0003334	2	keratinocyte development	BP
GO:0003336	1	corneocyte desquamation	BP
GO:0003340	1	negative regulation of mesenchymal to epithelial transition involved in metanephros morphogenesis	BP
GO:0003341	1	cilium movement	BP
GO:0003382	1	epithelial cell morphogenesis	BP
GO:0003416	1	endochondral bone growth	BP
GO:0003417	1	growth plate cartilage development	BP
GO:0003674	11	molecular_function	MF
GO:0003676	1	nucleic acid binding	MF
GO:0003677	18	DNA binding	MF
GO:0003678	1	DNA helicase activity	MF
GO:0003682	8	chromatin binding	MF
GO:0003684	2	damaged DNA binding	MF
GO:0003690	6	double-stranded DNA binding	MF
GO:0003697	6	single-stranded DNA binding	MF
GO:0003700	2	DNA-binding transcription factor activity	MF
GO:0003712	2	transcription coregulator activity	MF
GO:0003713	7	transcription coactivator activity	MF
GO:0003714	4	transcription corepressor activity	MF
GO:0003723	75	RNA binding	MF
GO:0003724	1	RNA helicase activity	MF
GO:0003725	7	double-stranded RNA binding	MF
GO:0003726	1	double-stranded RNA adenosine deaminase activity	MF
GO:0003727	3	single-stranded RNA binding	MF
GO:0003729	8	mRNA binding	MF
GO:0003730	3	mRNA 3'-UTR binding	MF
GO:0003735	18	structural constituent of ribosome	MF
GO:0003743	2	translation initiation factor activity	MF
GO:0003774	5	motor activity	MF
GO:0003777	1	microtubule motor activity	MF
GO:0003779	22	actin binding	MF
GO:0003785	1	actin monomer binding	MF
GO:0003796	1	lysozyme activity	MF
GO:0003810	3	protein-glutamine gamma-glutamyltransferase activity	MF
GO:0003824	3	catalytic activity	MF
GO:0003839	1	gamma-glutamylcyclotransferase activity	MF
GO:0003872	1	6-phosphofructokinase activity	MF
GO:0003906	1	DNA-(apurinic or apyrimidinic site) endonuclease activity	MF
GO:0003924	5	GTPase activity	MF
GO:0003972	1	RNA ligase (ATP) activity	MF
GO:0004003	1	ATP-dependent DNA helicase activity	MF
GO:0004004	1	ATP-dependent RNA helicase activity	MF
GO:0004035	1	alkaline phosphatase activity	MF
GO:0004046	1	aminoacylase activity	MF
GO:0004052	1	arachidonate 12-lipoxygenase activity	MF
GO:0004053	1	arginase activity	MF
GO:0004070	1	aspartate carbamoyltransferase activity	MF
GO:0004087	1	carbamoyl-phosphate synthase (ammonia) activity	MF
GO:0004088	1	carbamoyl-phosphate synthase (glutamine-hydrolyzing) activity	MF
GO:0004090	1	carbonyl reductase (NADPH) activity	MF
GO:0004096	1	catalase activity	MF
GO:0004132	1	dCMP deaminase activity	MF
GO:0004151	1	dihydroorotase activity	MF
GO:0004175	13	endopeptidase activity	MF
GO:0004177	1	aminopeptidase activity	MF
GO:0004180	2	carboxypeptidase activity	MF
GO:0004181	1	metallocarboxypeptidase activity	MF
GO:0004185	1	serine-type carboxypeptidase activity	MF
GO:0004190	3	aspartic-type endopeptidase activity	MF
GO:0004197	5	cysteine-type endopeptidase activity	MF
GO:0004198	1	calcium-dependent cysteine-type endopeptidase activity	MF
GO:0004222	2	metalloendopeptidase activity	MF
GO:0004252	5	serine-type endopeptidase activity	MF
GO:0004298	8	threonine-type endopeptidase activity	MF
GO:0004308	1	exo-alpha-sialidase activity	MF
GO:0004342	1	glucosamine-6-phosphate deaminase activity	MF
GO:0004363	1	glutathione synthase activity	MF
GO:0004364	1	glutathione transferase activity	MF
GO:0004365	1	glyceraldehyde-3-phosphate dehydrogenase (NAD+) (phosphorylating) activity	MF
GO:0004386	1	helicase activity	MF
GO:0004397	1	histidine ammonia-lyase activity	MF
GO:0004402	1	histone acetyltransferase activity	MF
GO:0004464	1	leukotriene-C4 synthase activity	MF
GO:0004518	1	nuclease activity	MF
GO:0004520	1	endodeoxyribonuclease activity	MF
GO:0004527	1	exonuclease activity	MF
GO:0004536	1	deoxyribonuclease activity	MF
GO:0004540	1	ribonuclease activity	MF
GO:0004550	1	nucleoside diphosphate kinase activity	MF
GO:0004576	1	oligosaccharyl transferase activity	MF
GO:0004579	2	dolichyl-diphosphooligosaccharide-protein glycotransferase activity	MF
GO:0004601	2	peroxidase activity	MF
GO:0004602	1	glutathione peroxidase activity	MF
GO:0004622	1	lysophospholipase activity	MF
GO:0004623	1	phospholipase A2 activity	MF
GO:0004656	1	procollagen-proline 4-dioxygenase activity	MF
GO:0004672	4	protein kinase activity	MF
GO:0004674	5	protein serine/threonine kinase activity	MF
GO:0004677	1	DNA-dependent protein kinase activity	MF
GO:0004713	1	protein tyrosine kinase activity	MF
GO:0004714	1	transmembrane receptor protein tyrosine kinase activity	MF
GO:0004721	1	phosphoprotein phosphatase activity	MF
GO:0004722	2	protein serine/threonine phosphatase activity	MF
GO:0004725	3	protein tyrosine phosphatase activity	MF
GO:0004731	1	purine-nucleoside phosphorylase activity	MF
GO:0004745	1	retinol dehydrogenase activity	MF
GO:0004842	3	ubiquitin-protein transferase activity	MF
GO:0004843	1	thiol-dependent ubiquitin-specific protease activity	MF
GO:0004857	2	enzyme inhibitor activity	MF
GO:0004864	1	protein phosphatase inhibitor activity	MF
GO:0004866	1	endopeptidase inhibitor activity	MF
GO:0004867	5	serine-type endopeptidase inhibitor activity	MF
GO:0004869	4	cysteine-type endopeptidase inhibitor activity	MF
GO:0005003	1	ephrin receptor activity	MF
GO:0005005	1	transmembrane-ephrin receptor activity	MF
GO:0005049	2	nuclear export signal receptor activity	MF
GO:0005070	1	SH3/SH2 adaptor activity	MF
GO:0005080	3	protein kinase C binding	MF
GO:0005085	1	guanyl-nucleotide exchange factor activity	MF
GO:0005088	3	Ras guanyl-nucleotide exchange factor activity	MF
GO:0005089	1	Rho guanyl-nucleotide exchange factor activity	MF
GO:0005095	1	GTPase inhibitor activity	MF
GO:0005096	6	GTPase activator activity	MF
GO:0005102	7	signaling receptor binding	MF
GO:0005134	2	interleukin-2 receptor binding	MF
GO:0005150	1	interleukin-1, type I receptor binding	MF
GO:0005154	1	epidermal growth factor receptor binding	MF
GO:0005164	1	tumor necrosis factor receptor binding	MF
GO:0005178	5	integrin binding	MF
GO:0005198	31	structural molecule activity	MF
GO:0005199	1	structural constituent of cell wall	MF
GO:0005200	24	structural constituent of cytoskeleton	MF
GO:0005201	2	extracellular matrix structural constituent	MF
GO:0005215	1	transporter activity	MF
GO:0005222	1	intracellular cAMP-activated cation channel activity	MF
GO:0005223	1	intracellular cGMP-activated cation channel activity	MF
GO:0005262	1	calcium channel activity	MF
GO:0005315	1	inorganic phosphate transmembrane transporter activity	MF
GO:0005319	1	lipid transporter activity	MF
GO:0005330	1	dopamine:sodium symporter activity	MF
GO:0005344	2	oxygen carrier activity	MF
GO:0005388	1	calcium-transporting ATPase activity	MF
GO:0005432	1	calcium:sodium antiporter activity	MF
GO:0005504	3	fatty acid binding	MF
GO:0005506	5	iron ion binding	MF
GO:0005507	3	copper ion binding	MF
GO:0005509	32	calcium ion binding	MF
GO:0005515	228	protein binding	MF
GO:0005516	12	calmodulin binding	MF
GO:0005518	1	collagen binding	MF
GO:0005521	1	lamin binding	MF
GO:0005522	4	profilin binding	MF
GO:0005523	1	tropomyosin binding	MF
GO:0005524	39	ATP binding	MF
GO:0005525	7	GTP binding	MF
GO:0005543	3	phospholipid binding	MF
GO:0005544	4	calcium-dependent phospholipid binding	MF
GO:0005546	4	phosphatidylinositol-4,5-bisphosphate binding	MF
GO:0005547	3	phosphatidylinositol-3,4,5-trisphosphate binding	MF
GO:0005575	3	cellular_component	CC
GO:0005576	63	extracellular region	CC
GO:0005587	1	collagen type IV trimer	CC
GO:0005604	1	basement membrane	CC
GO:0005615	54	extracellular space	CC
GO:0005634	144	nucleus	CC
GO:0005635	8	nuclear envelope	CC
GO:0005637	4	nuclear inner membrane	CC
GO:0005638	1	lamin filament	CC
GO:0005640	3	nuclear outer membrane	CC
GO:0005641	1	nuclear envelope lumen	CC
GO:0005642	1	annulate lamellae	CC
GO:0005643	4	nuclear pore	CC
GO:0005654	80	nucleoplasm	CC
GO:0005667	2	transcription factor complex	CC
GO:0005675	1	transcription factor TFIIH holo complex	CC
GO:0005681	7	spliceosomal complex	CC
GO:0005682	1	U5 snRNP	CC
GO:0005685	1	U1 snRNP	CC
GO:0005694	1	chromosome	CC
GO:0005697	2	telomerase holoenzyme complex	CC
GO:0005719	3	nuclear euchromatin	CC
GO:0005720	2	nuclear heterochromatin	CC
GO:0005730	26	nucleolus	CC
GO:0005737	128	cytoplasm	CC
GO:0005739	26	mitochondrion	CC
GO:0005741	8	mitochondrial outer membrane	CC
GO:0005743	7	mitochondrial inner membrane	CC
GO:0005744	1	TIM23 mitochondrial import inner membrane translocase complex	CC
GO:0005747	2	mitochondrial respiratory chain complex I	CC
GO:0005753	1	mitochondrial proton-transporting ATP synthase complex	CC
GO:0005757	1	mitochondrial permeability transition pore complex	CC
GO:0005758	4	mitochondrial intermembrane space	CC
GO:0005759	7	mitochondrial matrix	CC
GO:0005764	13	lysosome	CC
GO:0005765	6	lysosomal membrane	CC
GO:0005768	3	endosome	CC
GO:0005769	3	early endosome	CC
GO:0005770	3	late endosome	CC
GO:0005773	1	vacuole	CC
GO:0005776	2	autophagosome	CC
GO:0005777	3	peroxisome	CC
GO:0005778	1	peroxisomal membrane	CC
GO:0005782	2	peroxisomal matrix	CC
GO:0005783	25	endoplasmic reticulum	CC
GO:0005788	4	endoplasmic reticulum lumen	CC
GO:0005789	13	endoplasmic reticulum membrane	CC
GO:0005790	2	smooth endoplasmic reticulum	CC
GO:0005791	4	rough endoplasmic reticulum	CC
GO:0005793	3	endoplasmic reticulum-Golgi intermediate compartment	CC
GO:0005794	11	Golgi apparatus	CC
GO:0005795	1	Golgi stack	CC
GO:0005796	1	Golgi lumen	CC
GO:0005802	1	trans-Golgi network	CC
GO:0005811	3	lipid droplet	CC
GO:0005813	12	centrosome	CC
GO:0005814	2	centriole	CC
GO:0005815	6	microtubule organizing center	CC
GO:0005819	8	spindle	CC
GO:0005826	1	actomyosin contractile ring	CC
GO:0005829	195	cytosol	CC
GO:0005833	2	hemoglobin complex	CC
GO:0005838	1	proteasome regulatory particle	CC
GO:0005839	8	proteasome core complex	CC
GO:0005840	4	ribosome	CC
GO:0005844	4	polysome	CC
GO:0005847	1	mRNA cleavage and polyadenylation specificity factor complex	CC
GO:0005849	1	mRNA cleavage factor complex	CC
GO:0005856	28	cytoskeleton	CC
GO:0005859	2	muscle myosin complex	CC
GO:0005862	4	muscle thin filament tropomyosin	CC
GO:0005865	1	striated muscle thin filament	CC
GO:0005871	1	kinesin complex	CC
GO:0005874	11	microtubule	CC
GO:0005875	1	microtubule associated complex	CC
GO:0005876	1	spindle microtubule	CC
GO:0005882	25	intermediate filament	CC
GO:0005884	16	actin filament	CC
GO:0005886	67	plasma membrane	CC
GO:0005887	10	integral component of plasma membrane	CC
GO:0005902	2	microvillus	CC
GO:0005903	12	brush border	CC
GO:0005905	2	clathrin-coated pit	CC
GO:0005911	12	cell-cell junction	CC
GO:0005912	4	adherens junction	CC
GO:0005913	9	cell-cell adherens junction	CC
GO:0005915	1	zonula adherens	CC
GO:0005916	3	fascia adherens	CC
GO:0005921	3	gap junction	CC
GO:0005923	2	bicellular tight junction	CC
GO:0005925	42	focal adhesion	CC
GO:0005938	8	cell cortex	CC
GO:0005945	1	6-phosphofructokinase complex	CC
GO:0005958	1	DNA-dependent protein kinase-DNA ligase 4 complex	CC
GO:0005975	2	carbohydrate metabolic process	BP
GO:0006002	1	fructose 6-phosphate metabolic process	BP
GO:0006006	1	glucose metabolic process	BP
GO:0006007	1	glucose catabolic process	BP
GO:0006021	1	inositol biosynthetic process	BP
GO:0006043	1	glucosamine catabolic process	BP
GO:0006046	1	N-acetylglucosamine catabolic process	BP
GO:0006048	1	UDP-N-acetylglucosamine biosynthetic process	BP
GO:0006090	1	pyruvate metabolic process	BP
GO:0006094	2	gluconeogenesis	BP
GO:0006096	2	glycolytic process	BP
GO:0006110	1	regulation of glycolytic process	BP
GO:0006111	1	regulation of gluconeogenesis	BP
GO:0006119	1	oxidative phosphorylation	BP
GO:0006139	1	nucleobase-containing compound metabolic process	BP
GO:0006148	1	inosine catabolic process	BP
GO:0006165	1	nucleoside diphosphate phosphorylation	BP
GO:0006183	1	GTP biosynthetic process	BP
GO:0006195	1	purine nucleotide catabolic process	BP
GO:0006207	1	'de novo' pyrimidine nucleobase biosynthetic process	BP
GO:0006220	1	pyrimidine nucleotide metabolic process	BP
GO:0006226	1	dUMP biosynthetic process	BP
GO:0006228	2	UTP biosynthetic process	BP
GO:0006231	1	dTMP biosynthetic process	BP
GO:0006241	1	CTP biosynthetic process	BP
GO:0006259	3	DNA metabolic process	BP
GO:0006260	2	DNA replication	BP
GO:0006281	8	DNA repair	BP
GO:0006283	2	transcription-coupled nucleotide-excision repair	BP
GO:0006289	1	nucleotide-excision repair	BP
GO:0006294	2	nucleotide-excision repair, preincision complex assembly	BP
GO:0006296	2	nucleotide-excision repair, DNA incision, 5'-to lesion	BP
GO:0006297	2	nucleotide-excision repair, DNA gap filling	BP
GO:0006298	1	mismatch repair	BP
GO:0006301	1	postreplication repair	BP
GO:0006302	3	double-strand break repair	BP
GO:0006303	2	double-strand break repair via nonhomologous end joining	BP
GO:0006309	1	apoptotic DNA fragmentation	BP
GO:0006310	3	DNA recombination	BP
GO:0006325	2	chromatin organization	BP
GO:0006334	5	nucleosome assembly	BP
GO:0006335	1	DNA replication-dependent nucleosome assembly	BP
GO:0006336	1	DNA replication-independent nucleosome assembly	BP
GO:0006337	1	nucleosome disassembly	BP
GO:0006338	3	chromatin remodeling	BP
GO:0006351	3	transcription, DNA-templated	BP
GO:0006352	1	DNA-templated transcription, initiation	BP
GO:0006355	3	regulation of transcription, DNA-templated	BP
GO:0006357	8	regulation of transcription by RNA polymerase II	BP
GO:0006364	5	rRNA processing	BP
GO:0006366	2	transcription by RNA polymerase II	BP
GO:0006367	1	transcription initiation from RNA polymerase II promoter	BP
GO:0006369	1	termination of RNA polymerase II transcription	BP
GO:0006376	1	mRNA splice site selection	BP
GO:0006378	1	mRNA polyadenylation	BP
GO:0006382	1	adenosine to inosine editing	BP
GO:0006388	3	tRNA splicing, via endonucleolytic cleavage and ligation	BP
GO:0006396	2	RNA processing	BP
GO:0006397	9	mRNA processing	BP
GO:0006402	1	mRNA catabolic process	BP
GO:0006403	1	RNA localization	BP
GO:0006405	3	RNA export from nucleus	BP
GO:0006406	3	mRNA export from nucleus	BP
GO:0006409	1	tRNA export from nucleus	BP
GO:0006412	19	translation	BP
GO:0006413	20	translational initiation	BP
GO:0006417	2	regulation of translation	BP
GO:0006418	1	tRNA aminoacylation for protein translation	BP
GO:0006446	3	regulation of translational initiation	BP
GO:0006457	4	protein folding	BP
GO:0006464	7	cellular protein modification process	BP
GO:0006468	6	protein phosphorylation	BP
GO:0006469	5	negative regulation of protein kinase activity	BP
GO:0006470	5	protein dephosphorylation	BP
GO:0006486	1	protein glycosylation	BP
GO:0006487	1	protein N-linked glycosylation	BP
GO:0006497	1	protein lipidation	BP
GO:0006508	18	proteolysis	BP
GO:0006509	2	membrane protein ectodomain proteolysis	BP
GO:0006511	4	ubiquitin-dependent protein catabolic process	BP
GO:0006517	1	protein deglycosylation	BP
GO:0006518	1	peptide metabolic process	BP
GO:0006520	2	cellular amino acid metabolic process	BP
GO:0006526	1	arginine biosynthetic process	BP
GO:0006527	1	arginine catabolic process	BP
GO:0006541	1	glutamine metabolic process	BP
GO:0006548	1	histidine catabolic process	BP
GO:0006605	1	protein targeting	BP
GO:0006606	2	protein import into nucleus	BP
GO:0006607	1	NLS-bearing protein import into nucleus	BP
GO:0006610	2	ribosomal protein import into nucleus	BP
GO:0006611	2	protein export from nucleus	BP
GO:0006612	1	protein targeting to membrane	BP
GO:0006614	18	SRP-dependent cotranslational protein targeting to membrane	BP
GO:0006625	4	protein targeting to peroxisome	BP
GO:0006629	4	lipid metabolic process	BP
GO:0006631	1	fatty acid metabolic process	BP
GO:0006638	1	neutral lipid metabolic process	BP
GO:0006641	1	triglyceride metabolic process	BP
GO:0006644	2	phospholipid metabolic process	BP
GO:0006646	1	phosphatidylethanolamine biosynthetic process	BP
GO:0006656	2	phosphatidylcholine biosynthetic process	BP
GO:0006665	2	sphingolipid metabolic process	BP
GO:0006672	1	ceramide metabolic process	BP
GO:0006687	3	glycosphingolipid metabolic process	BP
GO:0006689	1	ganglioside catabolic process	BP
GO:0006695	1	cholesterol biosynthetic process	BP
GO:0006738	1	nicotinamide riboside catabolic process	BP
GO:0006750	3	glutathione biosynthetic process	BP
GO:0006753	1	nucleoside phosphate metabolic process	BP
GO:0006754	1	ATP biosynthetic process	BP
GO:0006796	1	phosphate-containing compound metabolic process	BP
GO:0006805	1	xenobiotic metabolic process	BP
GO:0006807	1	nitrogen compound metabolic process	BP
GO:0006812	1	cation transport	BP
GO:0006813	1	potassium ion transport	BP
GO:0006816	1	calcium ion transport	BP
GO:0006820	2	anion transport	BP
GO:0006855	1	drug transmembrane transport	BP
GO:0006865	2	amino acid transport	BP
GO:0006868	1	glutamine transport	BP
GO:0006869	2	lipid transport	BP
GO:0006874	1	cellular calcium ion homeostasis	BP
GO:0006886	5	intracellular protein transport	BP
GO:0006887	4	exocytosis	BP
GO:0006888	7	ER to Golgi vesicle-mediated transport	BP
GO:0006890	4	retrograde vesicle-mediated transport, Golgi to ER	BP
GO:0006892	3	post-Golgi vesicle-mediated transport	BP
GO:0006897	3	endocytosis	BP
GO:0006898	5	receptor-mediated endocytosis	BP
GO:0006900	1	vesicle budding from membrane	BP
GO:0006909	1	phagocytosis	BP
GO:0006911	2	phagocytosis, engulfment	BP
GO:0006913	1	nucleocytoplasmic transport	BP
GO:0006914	6	autophagy	BP
GO:0006915	11	apoptotic process	BP
GO:0006919	3	activation of cysteine-type endopeptidase activity involved in apoptotic process	BP
GO:0006930	2	substrate-dependent cell migration, cell extension	BP
GO:0006936	9	muscle contraction	BP
GO:0006937	2	regulation of muscle contraction	BP
GO:0006954	8	inflammatory response	BP
GO:0006955	2	immune response	BP
GO:0006959	1	humoral immune response	BP
GO:0006974	4	cellular response to DNA damage stimulus	BP
GO:0006977	1	DNA damage response, signal transduction by p53 class mediator resulting in cell cycle arrest	BP
GO:0006979	4	response to oxidative stress	BP
GO:0006983	1	ER overload response	BP
GO:0006984	1	ER-nucleus signaling pathway	BP
GO:0006986	5	response to unfolded protein	BP
GO:0006996	1	organelle organization	BP
GO:0006997	1	nucleus organization	BP
GO:0007005	3	mitochondrion organization	BP
GO:0007006	2	mitochondrial membrane organization	BP
GO:0007007	1	inner mitochondrial membrane organization	BP
GO:0007009	2	plasma membrane organization	BP
GO:0007010	16	cytoskeleton organization	BP
GO:0007015	9	actin filament organization	BP
GO:0007016	2	cytoskeletal anchoring at plasma membrane	BP
GO:0007017	4	microtubule-based process	BP
GO:0007018	2	microtubule-based movement	BP
GO:0007030	2	Golgi organization	BP
GO:0007032	1	endosome organization	BP
GO:0007040	1	lysosome organization	BP
GO:0007043	2	cell-cell junction assembly	BP
GO:0007049	5	cell cycle	BP
GO:0007050	1	cell cycle arrest	BP
GO:0007059	3	chromosome segregation	BP
GO:0007079	1	mitotic chromosome movement towards spindle pole	BP
GO:0007080	1	mitotic metaphase plate congression	BP
GO:0007093	1	mitotic cell cycle checkpoint	BP
GO:0007097	1	nuclear migration	BP
GO:0007098	1	centrosome cycle	BP
GO:0007155	11	cell adhesion	BP
GO:0007156	5	homophilic cell adhesion via plasma membrane adhesion molecules	BP
GO:0007160	1	cell-matrix adhesion	BP
GO:0007165	17	signal transduction	BP
GO:0007166	1	cell surface receptor signaling pathway	BP
GO:0007169	1	transmembrane receptor protein tyrosine kinase signaling pathway	BP
GO:0007173	1	epidermal growth factor receptor signaling pathway	BP
GO:0007179	2	transforming growth factor beta receptor signaling pathway	BP
GO:0007182	1	common-partner SMAD protein phosphorylation	BP
GO:0007186	3	G protein-coupled receptor signaling pathway	BP
GO:0007187	1	G protein-coupled receptor signaling pathway, coupled to cyclic nucleotide second messenger	BP
GO:0007219	1	Notch signaling pathway	BP
GO:0007221	1	positive regulation of transcription of Notch receptor target	BP
GO:0007229	2	integrin-mediated signaling pathway	BP
GO:0007249	3	I-kappaB kinase/NF-kappaB signaling	BP
GO:0007254	2	JNK cascade	BP
GO:0007259	1	JAK-STAT cascade	BP
GO:0007265	2	Ras protein signal transduction	BP
GO:0007267	3	cell-cell signaling	BP
GO:0007268	2	chemical synaptic transmission	BP
GO:0007275	5	multicellular organism development	BP
GO:0007281	1	germ cell development	BP
GO:0007283	3	spermatogenesis	BP
GO:0007338	1	single fertilization	BP
GO:0007339	1	binding of sperm to zona pellucida	BP
GO:0007346	2	regulation of mitotic cell cycle	BP
GO:0007389	1	pattern specification process	BP
GO:0007398	1	ectoderm development	BP
GO:0007399	3	nervous system development	BP
GO:0007405	1	neuroblast proliferation	BP
GO:0007409	1	axonogenesis	BP
GO:0007411	4	axon guidance	BP
GO:0007413	1	axonal fasciculation	BP
GO:0007416	1	synapse assembly	BP
GO:0007417	1	central nervous system development	BP
GO:0007420	2	brain development	BP
GO:0007507	2	heart development	BP
GO:0007512	1	adult heart development	BP
GO:0007519	4	skeletal muscle tissue development	BP
GO:0007520	1	myoblast fusion	BP
GO:0007528	1	neuromuscular junction development	BP
GO:0007565	1	female pregnancy	BP
GO:0007566	1	embryo implantation	BP
GO:0007568	10	aging	BP
GO:0007584	1	response to nutrient	BP
GO:0007589	1	body fluid secretion	BP
GO:0007595	2	lactation	BP
GO:0007596	4	blood coagulation	BP
GO:0007601	2	visual perception	BP
GO:0007605	2	sensory perception of sound	BP
GO:0007611	3	learning or memory	BP
GO:0007623	1	circadian rhythm	BP
GO:0008013	1	beta-catenin binding	MF
GO:0008015	1	blood circulation	BP
GO:0008016	1	regulation of heart contraction	BP
GO:0008017	10	microtubule binding	MF
GO:0008021	1	synaptic vesicle	CC
GO:0008022	4	protein C-terminus binding	MF
GO:0008026	1	ATP-dependent helicase activity	MF
GO:0008046	1	axon guidance receptor activity	MF
GO:0008047	2	enzyme activator activity	MF
GO:0008053	1	mitochondrial fusion	BP
GO:0008076	1	voltage-gated potassium channel complex	CC
GO:0008088	1	axo-dendritic transport	BP
GO:0008091	2	spectrin	CC
GO:0008092	5	cytoskeletal protein binding	MF
GO:0008094	1	DNA-dependent ATPase activity	MF
GO:0008097	1	5S rRNA binding	MF
GO:0008104	2	protein localization	BP
GO:0008134	3	transcription factor binding	MF
GO:0008135	2	translation factor activity, RNA binding	MF
GO:0008138	2	protein tyrosine/serine/threonine phosphatase activity	MF
GO:0008139	1	nuclear localization sequence binding	MF
GO:0008143	3	poly(A) binding	MF
GO:0008144	2	drug binding	MF
GO:0008150	8	biological_process	BP
GO:0008156	1	negative regulation of DNA replication	BP
GO:0008180	4	COP9 signalosome	CC
GO:0008190	1	eukaryotic initiation factor 4E binding	MF
GO:0008198	1	ferrous iron binding	MF
GO:0008201	3	heparin binding	MF
GO:0008203	3	cholesterol metabolic process	BP
GO:0008207	1	C21-steroid hormone metabolic process	BP
GO:0008217	1	regulation of blood pressure	BP
GO:0008233	5	peptidase activity	MF
GO:0008234	2	cysteine-type peptidase activity	MF
GO:0008236	2	serine-type peptidase activity	MF
GO:0008238	1	exopeptidase activity	MF
GO:0008240	1	tripeptidyl-peptidase activity	MF
GO:0008242	1	omega peptidase activity	MF
GO:0008250	2	oligosaccharyltransferase complex	CC
GO:0008251	1	tRNA-specific adenosine deaminase activity	MF
GO:0008266	1	poly(U) RNA binding	MF
GO:0008270	17	zinc ion binding	MF
GO:0008272	1	sulfate transport	BP
GO:0008283	5	cell proliferation	BP
GO:0008284	8	positive regulation of cell proliferation	BP
GO:0008285	7	negative regulation of cell proliferation	BP
GO:0008286	1	insulin receptor signaling pathway	BP
GO:0008289	2	lipid binding	MF
GO:0008290	3	F-actin capping protein complex	CC
GO:0008306	1	associative learning	BP
GO:0008307	9	structural constituent of muscle	MF
GO:0008308	2	voltage-gated anion channel activity	MF
GO:0008320	1	protein transmembrane transporter activity	MF
GO:0008340	2	determination of adult lifespan	BP
GO:0008344	3	adult locomotory behavior	BP
GO:0008360	6	regulation of cell shape	BP
GO:0008380	8	RNA splicing	BP
GO:0008426	2	protein kinase C inhibitor activity	MF
GO:0008429	1	phosphatidylethanolamine binding	MF
GO:0008534	1	oxidized purine nucleobase lesion DNA N-glycosylase activity	MF
GO:0008536	4	Ran GTPase binding	MF
GO:0008540	1	proteasome regulatory particle, base subcomplex	CC
GO:0008543	2	fibroblast growth factor receptor signaling pathway	BP
GO:0008544	17	epidermis development	BP
GO:0008553	1	proton-exporting ATPase activity, phosphorylative mechanism	MF
GO:0008565	3	protein transporter activity	MF
GO:0008584	1	male gonad development	BP
GO:0008630	3	intrinsic apoptotic signaling pathway in response to DNA damage	BP
GO:0008631	1	intrinsic apoptotic signaling pathway in response to oxidative stress	BP
GO:0008934	1	inositol monophosphate 1-phosphatase activity	MF
GO:0009048	1	dosage compensation by inactivation of X chromosome	BP
GO:0009060	1	aerobic respiration	BP
GO:0009117	1	nucleotide metabolic process	BP
GO:0009191	1	ribonucleoside diphosphate catabolic process	BP
GO:0009267	2	cellular response to starvation	BP
GO:0009313	1	oligosaccharide catabolic process	BP
GO:0009410	1	response to xenobiotic stimulus	BP
GO:0009411	1	response to UV	BP
GO:0009438	1	methylglyoxal metabolic process	BP
GO:0009612	1	response to mechanical stimulus	BP
GO:0009615	4	response to virus	BP
GO:0009635	1	response to herbicide	BP
GO:0009636	2	response to toxic substance	BP
GO:0009642	1	response to light intensity	BP
GO:0009650	1	UV protection	BP
GO:0009653	1	anatomical structure morphogenesis	BP
GO:0009725	2	response to hormone	BP
GO:0009749	1	response to glucose	BP
GO:0009791	1	post-embryonic development	BP
GO:0009897	1	external side of plasma membrane	CC
GO:0009898	3	cytoplasmic side of plasma membrane	CC
GO:0009918	1	sterol delta7 reductase activity	MF
GO:0009925	3	basal plasma membrane	CC
GO:0009966	1	regulation of signal transduction	BP
GO:0009967	1	positive regulation of signal transduction	BP
GO:0009986	12	cell surface	CC
GO:0009987	1	cellular process	BP
GO:0010008	3	endosome membrane	CC
GO:0010040	1	response to iron(II) ion	BP
GO:0010042	1	response to manganese ion	BP
GO:0010043	4	response to zinc ion	BP
GO:0010165	2	response to X-ray	BP
GO:0010193	1	response to ozone	BP
GO:0010212	1	response to ionizing radiation	BP
GO:0010224	1	response to UV-B	BP
GO:0010243	1	response to organonitrogen compound	BP
GO:0010269	1	response to selenium ion	BP
GO:0010273	1	detoxification of copper ion	BP
GO:0010288	1	response to lead ion	BP
GO:0010332	1	response to gamma radiation	BP
GO:0010389	2	regulation of G2/M transition of mitotic cell cycle	BP
GO:0010458	1	exit from mitosis	BP
GO:0010460	1	positive regulation of heart rate	BP
GO:0010466	3	negative regulation of peptidase activity	BP
GO:0010469	1	regulation of signaling receptor activity	BP
GO:0010482	1	regulation of epidermal cell division	BP
GO:0010494	2	cytoplasmic stress granule	CC
GO:0010498	8	proteasomal protein catabolic process	BP
GO:0010499	8	proteasomal ubiquitin-independent protein catabolic process	BP
GO:0010506	1	regulation of autophagy	BP
GO:0010507	1	negative regulation of autophagy	BP
GO:0010517	1	regulation of phospholipase activity	BP
GO:0010585	1	glutamine secretion	BP
GO:0010591	1	regulation of lamellipodium assembly	BP
GO:0010594	1	regulation of endothelial cell migration	BP
GO:0010608	2	posttranscriptional regulation of gene expression	BP
GO:0010628	13	positive regulation of gene expression	BP
GO:0010629	3	negative regulation of gene expression	BP
GO:0010638	1	positive regulation of organelle organization	BP
GO:0010642	1	negative regulation of platelet-derived growth factor receptor signaling pathway	BP
GO:0010643	1	cell communication by chemical coupling	BP
GO:0010644	1	cell communication by electrical coupling	BP
GO:0010650	1	positive regulation of cell communication by electrical coupling	BP
GO:0010717	1	regulation of epithelial to mesenchymal transition	BP
GO:0010718	2	positive regulation of epithelial to mesenchymal transition	BP
GO:0010742	1	macrophage derived foam cell differentiation	BP
GO:0010755	1	regulation of plasminogen activation	BP
GO:0010765	1	positive regulation of sodium ion transport	BP
GO:0010801	1	negative regulation of peptidyl-threonine phosphorylation	BP
GO:0010811	1	positive regulation of cell-substrate adhesion	BP
GO:0010815	1	bradykinin catabolic process	BP
GO:0010821	1	regulation of mitochondrion organization	BP
GO:0010824	1	regulation of centrosome duplication	BP
GO:0010829	1	negative regulation of glucose transmembrane transport	BP
GO:0010838	1	positive regulation of keratinocyte proliferation	BP
GO:0010839	1	negative regulation of keratinocyte proliferation	BP
GO:0010882	1	regulation of cardiac muscle contraction by calcium ion signaling	BP
GO:0010941	1	regulation of cell death	BP
GO:0010942	3	positive regulation of cell death	BP
GO:0010950	1	positive regulation of endopeptidase activity	BP
GO:0010951	9	negative regulation of endopeptidase activity	BP
GO:0010954	1	positive regulation of protein processing	BP
GO:0010960	1	magnesium ion homeostasis	BP
GO:0010963	1	regulation of L-arginine import	BP
GO:0010976	3	positive regulation of neuron projection development	BP
GO:0010992	1	ubiquitin recycling	BP
GO:0012505	1	endomembrane system	CC
GO:0012506	1	vesicle membrane	CC
GO:0014002	1	astrocyte development	BP
GO:0014003	1	oligodendrocyte development	BP
GO:0014048	1	regulation of glutamate secretion	BP
GO:0014059	1	regulation of dopamine secretion	BP
GO:0014065	1	phosphatidylinositol 3-kinase signaling	BP
GO:0014066	1	regulation of phosphatidylinositol 3-kinase signaling	BP
GO:0014068	2	positive regulation of phosphatidylinositol 3-kinase signaling	BP
GO:0014069	11	postsynaptic density	CC
GO:0014070	1	response to organic cyclic compound	BP
GO:0014075	3	response to amine	BP
GO:0014704	4	intercalated disc	CC
GO:0014731	2	spectrin-associated cytoskeleton	CC
GO:0014823	3	response to activity	BP
GO:0014839	1	myoblast migration involved in skeletal muscle regeneration	BP
GO:0014854	1	response to inactivity	BP
GO:0014883	1	transition between fast and slow fiber	BP
GO:0014891	1	striated muscle atrophy	BP
GO:0014898	1	cardiac muscle hypertrophy in response to stress	BP
GO:0015030	3	Cajal body	CC
GO:0015031	5	protein transport	BP
GO:0015101	1	organic cation transmembrane transporter activity	MF
GO:0015125	1	bile acid transmembrane transporter activity	MF
GO:0015171	2	amino acid transmembrane transporter activity	MF
GO:0015175	3	neutral amino acid transmembrane transporter activity	MF
GO:0015179	1	L-amino acid transmembrane transporter activity	MF
GO:0015186	1	L-glutamine transmembrane transporter activity	MF
GO:0015194	1	L-serine transmembrane transporter activity	MF
GO:0015288	2	porin activity	MF
GO:0015293	1	symporter activity	MF
GO:0015317	1	phosphate:proton symporter activity	MF
GO:0015367	1	oxoglutarate:malate antiporter activity	MF
GO:0015485	1	cholesterol binding	MF
GO:0015629	22	actin cytoskeleton	CC
GO:0015630	5	microtubule cytoskeleton	CC
GO:0015631	2	tubulin binding	MF
GO:0015643	2	toxic substance binding	MF
GO:0015651	1	quaternary ammonium group transmembrane transporter activity	MF
GO:0015671	2	oxygen transport	BP
GO:0015695	1	organic cation transport	BP
GO:0015697	1	quaternary ammonium group transport	BP
GO:0015698	2	inorganic anion transport	BP
GO:0015701	2	bicarbonate transport	BP
GO:0015721	1	bile acid and bile salt transport	BP
GO:0015742	1	alpha-ketoglutarate transport	BP
GO:0015804	2	neutral amino acid transport	BP
GO:0015825	1	L-serine transport	BP
GO:0015827	1	tryptophan transport	BP
GO:0015909	1	long-chain fatty acid transport	BP
GO:0015935	1	small ribosomal subunit	CC
GO:0015949	2	nucleobase-containing small molecule interconversion	BP
GO:0015986	1	ATP synthesis coupled proton transport	BP
GO:0016004	1	phospholipase activator activity	MF
GO:0016010	2	dystrophin-associated glycoprotein complex	CC
GO:0016020	100	membrane	CC
GO:0016021	21	integral component of membrane	CC
GO:0016032	18	viral process	BP
GO:0016042	1	lipid catabolic process	BP
GO:0016055	4	Wnt signaling pathway	BP
GO:0016070	4	RNA metabolic process	BP
GO:0016079	1	synaptic vesicle exocytosis	BP
GO:0016126	1	sterol biosynthetic process	BP
GO:0016132	1	brassinosteroid biosynthetic process	BP
GO:0016180	1	snRNA processing	BP
GO:0016192	3	vesicle-mediated transport	BP
GO:0016197	3	endosomal transport	BP
GO:0016208	2	AMP binding	MF
GO:0016209	3	antioxidant activity	MF
GO:0016222	1	procollagen-proline 4-dioxygenase complex	CC
GO:0016226	2	iron-sulfur cluster assembly	BP
GO:0016233	2	telomere capping	BP
GO:0016234	3	inclusion body	CC
GO:0016235	2	aggresome	CC
GO:0016236	3	macroautophagy	BP
GO:0016241	2	regulation of macroautophagy	BP
GO:0016251	1	RNA polymerase II general transcription initiation factor activity	MF
GO:0016266	1	O-glycan processing	BP
GO:0016281	1	eukaryotic translation initiation factor 4F complex	CC
GO:0016310	1	phosphorylation	BP
GO:0016311	3	dephosphorylation	BP
GO:0016323	6	basolateral plasma membrane	CC
GO:0016324	11	apical plasma membrane	CC
GO:0016327	3	apicolateral plasma membrane	CC
GO:0016328	9	lateral plasma membrane	CC
GO:0016339	1	calcium-dependent cell-cell adhesion via plasma membrane cell adhesion molecules	BP
GO:0016342	1	catenin complex	CC
GO:0016363	10	nuclear matrix	CC
GO:0016446	1	somatic hypermutation of immunoglobulin genes	BP
GO:0016447	1	somatic recombination of immunoglobulin gene segments	BP
GO:0016459	7	myosin complex	CC
GO:0016460	3	myosin II complex	CC
GO:0016461	5	unconventional myosin complex	CC
GO:0016462	2	pyrophosphatase activity	MF
GO:0016477	7	cell migration	BP
GO:0016485	1	protein processing	BP
GO:0016491	1	oxidoreductase activity	MF
GO:0016525	2	negative regulation of angiogenesis	BP
GO:0016528	2	sarcoplasm	CC
GO:0016529	2	sarcoplasmic reticulum	CC
GO:0016532	1	superoxide dismutase copper chaperone activity	MF
GO:0016553	1	base conversion or substitution editing	BP
GO:0016567	6	protein ubiquitination	BP
GO:0016573	3	histone acetylation	BP
GO:0016575	1	histone deacetylation	BP
GO:0016579	13	protein deubiquitination	BP
GO:0016584	1	nucleosome positioning	BP
GO:0016591	1	RNA polymerase II, holoenzyme	CC
GO:0016592	1	mediator complex	CC
GO:0016594	1	glycine binding	MF
GO:0016601	1	Rac protein signal transduction	BP
GO:0016604	5	nuclear body	CC
GO:0016605	2	PML body	CC
GO:0016607	13	nuclear speck	CC
GO:0016684	2	oxidoreductase activity, acting on peroxide as acceptor	MF
GO:0016702	3	oxidoreductase activity, acting on single donors with incorporation of molecular oxygen, incorporation of two atoms of oxygen	MF
GO:0016746	1	transferase activity, transferring acyl groups	MF
GO:0016779	1	nucleotidyltransferase activity	MF
GO:0016787	1	hydrolase activity	MF
GO:0016791	2	phosphatase activity	MF
GO:0016805	1	dipeptidase activity	MF
GO:0016810	1	hydrolase activity, acting on carbon-nitrogen (but not peptide) bonds	MF
GO:0016829	1	lyase activity	MF
GO:0016887	15	ATPase activity	MF
GO:0016925	1	protein sumoylation	BP
GO:0017017	1	MAP kinase tyrosine/serine/threonine phosphatase activity	MF
GO:0017022	1	myosin binding	MF
GO:0017025	1	TBP-class protein binding	MF
GO:0017040	1	N-acylsphingosine amidohydrolase activity	MF
GO:0017069	1	snRNA binding	MF
GO:0017075	1	syntaxin-1 binding	MF
GO:0017085	1	response to insecticide	BP
GO:0017091	1	AU-rich element binding	MF
GO:0017101	1	aminoacyl-tRNA synthetase multienzyme complex	CC
GO:0017124	1	SH3 domain binding	MF
GO:0017130	1	poly(C) RNA binding	MF
GO:0017137	3	Rab GTPase binding	MF
GO:0017144	1	drug metabolic process	BP
GO:0017148	3	negative regulation of translation	BP
GO:0017157	2	regulation of exocytosis	BP
GO:0017160	1	Ral GTPase binding	MF
GO:0017166	2	vinculin binding	MF
GO:0018105	2	peptidyl-serine phosphorylation	BP
GO:0018107	2	peptidyl-threonine phosphorylation	BP
GO:0018108	2	peptidyl-tyrosine phosphorylation	BP
GO:0018119	1	peptidyl-cysteine S-nitrosylation	BP
GO:0018149	12	peptide cross-linking	BP
GO:0018279	2	protein N-linked glycosylation via asparagine	BP
GO:0018323	1	enzyme active site formation via L-cysteine sulfinic acid	BP
GO:0018401	1	peptidyl-proline hydroxylation to 4-hydroxy-L-proline	BP
GO:0019054	1	modulation by virus of host process	BP
GO:0019058	2	viral life cycle	BP
GO:0019068	2	virion assembly	BP
GO:0019104	1	DNA N-glycosylase activity	MF
GO:0019144	1	ADP-sugar diphosphatase activity	MF
GO:0019208	1	phosphatase regulator activity	MF
GO:0019215	2	intermediate filament binding	MF
GO:0019221	5	cytokine-mediated signaling pathway	BP
GO:0019228	2	neuronal action potential	BP
GO:0019233	1	sensory perception of pain	BP
GO:0019237	1	centromeric DNA binding	MF
GO:0019240	1	citrulline biosynthetic process	BP
GO:0019249	1	lactate biosynthetic process	BP
GO:0019262	1	N-acetylneuraminate catabolic process	BP
GO:0019303	1	D-ribose catabolic process	BP
GO:0019369	2	arachidonic acid metabolic process	BP
GO:0019370	1	leukotriene biosynthetic process	BP
GO:0019372	2	lipoxygenase pathway	BP
GO:0019433	1	triglyceride catabolic process	BP
GO:0019534	1	toxin transmembrane transporter activity	MF
GO:0019538	1	protein metabolic process	BP
GO:0019547	1	arginine catabolic process to ornithine	BP
GO:0019556	1	histidine catabolic process to glutamate and formamide	BP
GO:0019557	1	histidine catabolic process to glutamate and formate	BP
GO:0019693	1	ribose phosphate metabolic process	BP
GO:0019724	1	B cell mediated immunity	BP
GO:0019730	5	antimicrobial humoral response	BP
GO:0019731	1	antibacterial humoral response	BP
GO:0019732	1	antifungal humoral response	BP
GO:0019773	5	proteasome core complex, alpha-subunit complex	CC
GO:0019774	3	proteasome core complex, beta-subunit complex	CC
GO:0019789	1	SUMO transferase activity	MF
GO:0019825	3	oxygen binding	MF
GO:0019828	1	aspartic-type endopeptidase inhibitor activity	MF
GO:0019834	2	phospholipase A2 inhibitor activity	MF
GO:0019835	1	cytolysis	BP
GO:0019836	1	hemolysis by symbiont of host erythrocytes	BP
GO:0019843	2	rRNA binding	MF
GO:0019864	1	IgG binding	MF
GO:0019886	7	antigen processing and presentation of exogenous peptide antigen via MHC class II	BP
GO:0019887	1	protein kinase regulator activity	MF
GO:0019888	1	protein phosphatase regulator activity	MF
GO:0019894	1	kinesin binding	MF
GO:0019897	2	extrinsic component of plasma membrane	CC
GO:0019898	1	extrinsic component of membrane	CC
GO:0019899	19	enzyme binding	MF
GO:0019900	7	kinase binding	MF
GO:0019901	15	protein kinase binding	MF
GO:0019902	1	phosphatase binding	MF
GO:0019903	4	protein phosphatase binding	MF
GO:0019904	16	protein domain specific binding	MF
GO:0019905	1	syntaxin binding	MF
GO:0019911	1	structural constituent of myelin sheath	MF
GO:0019915	1	lipid storage	BP
GO:0019933	1	cAMP-mediated signaling	BP
GO:0019941	2	modification-dependent protein catabolic process	BP
GO:0019955	1	cytokine binding	MF
GO:0019985	2	translesion synthesis	BP
GO:0020027	1	hemoglobin metabolic process	BP
GO:0020037	3	heme binding	MF
GO:0021503	1	neural fold bending	BP
GO:0021554	1	optic nerve development	BP
GO:0021589	1	cerebellum structural organization	BP
GO:0021592	1	fourth ventricle development	BP
GO:0021670	1	lateral ventricle development	BP
GO:0021678	1	third ventricle development	BP
GO:0021680	2	cerebellar Purkinje cell layer development	BP
GO:0021762	2	substantia nigra development	BP
GO:0021766	1	hippocampus development	BP
GO:0021796	1	cerebral cortex regionalization	BP
GO:0021952	1	central nervous system projection neuron axonogenesis	BP
GO:0022038	1	corpus callosum development	BP
GO:0022407	1	regulation of cell-cell adhesion	BP
GO:0022604	1	regulation of cell morphogenesis	BP
GO:0022617	2	extracellular matrix disassembly	BP
GO:0022624	1	proteasome accessory complex	CC
GO:0022625	15	cytosolic large ribosomal subunit	CC
GO:0022627	7	cytosolic small ribosomal subunit	CC
GO:0022857	1	transmembrane transporter activity	MF
GO:0022898	1	regulation of transmembrane transporter activity	BP
GO:0022900	1	electron transport chain	BP
GO:0023026	1	MHC class II protein complex binding	MF
GO:0023051	1	regulation of signaling	BP
GO:0023057	1	negative regulation of signaling	BP
GO:0030016	3	myofibril	CC
GO:0030017	4	sarcomere	CC
GO:0030018	10	Z disc	CC
GO:0030020	1	extracellular matrix structural constituent conferring tensile strength	MF
GO:0030027	4	lamellipodium	CC
GO:0030030	1	cell projection organization	BP
GO:0030035	1	microspike assembly	BP
GO:0030036	8	actin cytoskeleton organization	BP
GO:0030041	2	actin filament polymerization	BP
GO:0030048	8	actin filament-based movement	BP
GO:0030049	8	muscle filament sliding	BP
GO:0030050	3	vesicle transport along actin filament	BP
GO:0030054	8	cell junction	CC
GO:0030056	2	hemidesmosome	CC
GO:0030057	9	desmosome	CC
GO:0030073	4	insulin secretion	BP
GO:0030118	1	clathrin coat	CC
GO:0030130	1	clathrin coat of trans-Golgi network vesicle	CC
GO:0030132	1	clathrin coat of coated pit	CC
GO:0030133	1	transport vesicle	CC
GO:0030136	1	clathrin-coated vesicle	CC
GO:0030139	1	endocytic vesicle	CC
GO:0030141	3	secretory granule	CC
GO:0030145	1	manganese ion binding	MF
GO:0030150	1	protein import into mitochondrial matrix	BP
GO:0030154	6	cell differentiation	BP
GO:0030155	3	regulation of cell adhesion	BP
GO:0030159	1	receptor signaling complex scaffold activity	MF
GO:0030163	2	protein catabolic process	BP
GO:0030165	1	PDZ domain binding	MF
GO:0030168	1	platelet activation	BP
GO:0030170	1	pyridoxal phosphate binding	MF
GO:0030175	3	filopodium	CC
GO:0030176	4	integral component of endoplasmic reticulum membrane	CC
GO:0030182	1	neuron differentiation	BP
GO:0030183	1	B cell differentiation	BP
GO:0030185	1	nitric oxide transport	BP
GO:0030198	1	extracellular matrix organization	BP
GO:0030199	2	collagen fibril organization	BP
GO:0030216	11	keratinocyte differentiation	BP
GO:0030218	2	erythrocyte differentiation	BP
GO:0030220	2	platelet formation	BP
GO:0030224	1	monocyte differentiation	BP
GO:0030234	1	enzyme regulator activity	MF
GO:0030239	1	myofibril assembly	BP
GO:0030240	1	skeletal muscle thin filament assembly	BP
GO:0030246	1	carbohydrate binding	MF
GO:0030261	1	chromosome condensation	BP
GO:0030274	1	LIM domain binding	MF
GO:0030275	1	LRR domain binding	MF
GO:0030280	9	structural constituent of epidermis	MF
GO:0030282	1	bone mineralization	BP
GO:0030285	1	integral component of synaptic vesicle membrane	CC
GO:0030290	1	sphingolipid activator protein activity	MF
GO:0030299	1	intestinal cholesterol absorption	BP
GO:0030307	4	positive regulation of cell growth	BP
GO:0030308	2	negative regulation of cell growth	BP
GO:0030315	2	T-tubule	CC
GO:0030318	1	melanocyte differentiation	BP
GO:0030324	2	lung development	BP
GO:0030330	1	DNA damage response, signal transduction by p53 class mediator	BP
GO:0030331	1	estrogen receptor binding	MF
GO:0030334	1	regulation of cell migration	BP
GO:0030335	6	positive regulation of cell migration	BP
GO:0030336	2	negative regulation of cell migration	BP
GO:0030374	4	nuclear receptor transcription coactivator activity	MF
GO:0030375	1	thyroid hormone receptor coactivator activity	MF
GO:0030388	1	fructose 1,6-bisphosphate metabolic process	BP
GO:0030414	1	peptidase inhibitor activity	MF
GO:0030424	6	axon	CC
GO:0030425	9	dendrite	CC
GO:0030426	8	growth cone	CC
GO:0030433	3	ubiquitin-dependent ERAD pathway	BP
GO:0030478	1	actin cap	CC
GO:0030479	2	actin cortical patch	CC
GO:0030490	1	maturation of SSU-rRNA	BP
GO:0030492	1	hemoglobin binding	MF
GO:0030496	8	midbody	CC
GO:0030500	1	regulation of bone mineralization	BP
GO:0030502	1	negative regulation of bone mineralization	BP
GO:0030506	2	ankyrin binding	MF
GO:0030507	1	spectrin binding	MF
GO:0030512	4	negative regulation of transforming growth factor beta receptor signaling pathway	BP
GO:0030513	1	positive regulation of BMP signaling pathway	BP
GO:0030515	2	snoRNA binding	MF
GO:0030516	1	regulation of axon extension	BP
GO:0030520	1	intracellular estrogen receptor signaling pathway	BP
GO:0030544	2	Hsp70 protein binding	MF
GO:0030553	1	cGMP binding	MF
GO:0030574	2	collagen catabolic process	BP
GO:0030593	2	neutrophil chemotaxis	BP
GO:0030623	1	U5 snRNA binding	MF
GO:0030658	1	transport vesicle membrane	CC
GO:0030659	2	cytoplasmic vesicle membrane	CC
GO:0030665	1	clathrin-coated vesicle membrane	CC
GO:0030666	2	endocytic vesicle membrane	CC
GO:0030667	2	secretory granule membrane	CC
GO:0030669	1	clathrin-coated endocytic vesicle membrane	CC
GO:0030672	1	synaptic vesicle membrane	CC
GO:0030673	1	axolemma	CC
GO:0030674	9	protein binding, bridging	MF
GO:0030676	2	Rac guanyl-nucleotide exchange factor activity	MF
GO:0030686	1	90S preribosome	CC
GO:0030687	2	preribosome, large subunit precursor	CC
GO:0030705	2	cytoskeleton-dependent intracellular transport	BP
GO:0030835	1	negative regulation of actin filament depolymerization	BP
GO:0030838	2	positive regulation of actin filament polymerization	BP
GO:0030850	1	prostate gland development	BP
GO:0030853	1	negative regulation of granulocyte differentiation	BP
GO:0030855	6	epithelial cell differentiation	BP
GO:0030863	4	cortical cytoskeleton	CC
GO:0030864	3	cortical actin cytoskeleton	CC
GO:0030898	6	actin-dependent ATPase activity	MF
GO:0030914	1	STAGA complex	CC
GO:0030953	2	astral microtubule organization	BP
GO:0030968	2	endoplasmic reticulum unfolded protein response	BP
GO:0030971	2	receptor tyrosine kinase binding	MF
GO:0030983	1	mismatched DNA binding	MF
GO:0031000	1	response to caffeine	BP
GO:0031005	1	filamin binding	MF
GO:0031011	1	Ino80 complex	CC
GO:0031012	4	extracellular matrix	CC
GO:0031018	1	endocrine pancreas development	BP
GO:0031032	5	actomyosin structure organization	BP
GO:0031054	1	pre-miRNA processing	BP
GO:0031069	4	hair follicle morphogenesis	BP
GO:0031072	5	heat shock protein binding	MF
GO:0031089	1	platelet dense granule lumen	CC
GO:0031090	1	organelle membrane	CC
GO:0031092	1	platelet alpha granule membrane	CC
GO:0031093	4	platelet alpha granule lumen	CC
GO:0031095	1	platelet dense tubular network membrane	CC
GO:0031100	1	animal organ regeneration	BP
GO:0031115	1	negative regulation of microtubule polymerization	BP
GO:0031116	2	positive regulation of microtubule polymerization	BP
GO:0031124	4	mRNA 3'-end processing	BP
GO:0031143	3	pseudopodium	CC
GO:0031145	2	anaphase-promoting complex-dependent catabolic process	BP
GO:0031210	1	phosphatidylcholine binding	MF
GO:0031214	2	biomineral tissue development	BP
GO:0031224	1	intrinsic component of membrane	CC
GO:0031225	1	anchored component of membrane	CC
GO:0031227	1	intrinsic component of endoplasmic reticulum membrane	CC
GO:0031232	1	extrinsic component of external side of plasma membrane	CC
GO:0031234	6	extrinsic component of cytoplasmic side of plasma membrane	CC
GO:0031249	1	denatured protein binding	MF
GO:0031252	2	cell leading edge	CC
GO:0031267	1	small GTPase binding	MF
GO:0031290	2	retinal ganglion cell axon guidance	BP
GO:0031291	1	Ran protein signal transduction	BP
GO:0031305	1	integral component of mitochondrial inner membrane	CC
GO:0031313	1	extrinsic component of endosome membrane	CC
GO:0031334	1	positive regulation of protein complex assembly	BP
GO:0031340	2	positive regulation of vesicle fusion	BP
GO:0031369	1	translation initiation factor binding	MF
GO:0031386	2	protein tag	MF
GO:0031392	1	regulation of prostaglandin biosynthetic process	BP
GO:0031394	1	positive regulation of prostaglandin biosynthetic process	BP
GO:0031396	1	regulation of protein ubiquitination	BP
GO:0031397	4	negative regulation of protein ubiquitination	BP
GO:0031398	2	positive regulation of protein ubiquitination	BP
GO:0031404	1	chloride ion binding	MF
GO:0031410	2	cytoplasmic vesicle	CC
GO:0031418	1	L-ascorbic acid binding	MF
GO:0031424	42	keratinization	BP
GO:0031430	1	M band	CC
GO:0031432	1	titin binding	MF
GO:0031439	1	positive regulation of mRNA cleavage	BP
GO:0031490	4	chromatin DNA binding	MF
GO:0031492	2	nucleosomal DNA binding	MF
GO:0031514	2	motile cilium	CC
GO:0031526	1	brush border membrane	CC
GO:0031528	1	microvillus membrane	CC
GO:0031529	2	ruffle organization	BP
GO:0031532	4	actin cytoskeleton reorganization	BP
GO:0031573	1	intra-S DNA damage checkpoint	BP
GO:0031581	3	hemidesmosome assembly	BP
GO:0031585	1	regulation of inositol 1,4,5-trisphosphate-sensitive calcium-release channel activity	BP
GO:0031594	3	neuromuscular junction	CC
GO:0031597	1	cytosolic proteasome complex	CC
GO:0031616	1	spindle pole centrosome	CC
GO:0031623	2	receptor internalization	BP
GO:0031624	1	ubiquitin conjugating enzyme binding	MF
GO:0031625	18	ubiquitin protein ligase binding	MF
GO:0031626	1	beta-endorphin binding	MF
GO:0031640	4	killing of cells of other organism	BP
GO:0031647	3	regulation of protein stability	BP
GO:0031648	3	protein destabilization	BP
GO:0031665	2	negative regulation of lipopolysaccharide-mediated signaling pathway	BP
GO:0031667	1	response to nutrient levels	BP
GO:0031669	1	cellular response to nutrient levels	BP
GO:0031672	1	A band	CC
GO:0031674	1	I band	CC
GO:0031720	2	haptoglobin binding	MF
GO:0031721	1	hemoglobin alpha binding	MF
GO:0031730	1	CCR5 chemokine receptor binding	MF
GO:0031775	1	lutropin-choriogonadotropic hormone receptor binding	MF
GO:0031838	2	haptoglobin-hemoglobin complex	CC
GO:0031901	2	early endosome membrane	CC
GO:0031902	1	late endosome membrane	CC
GO:0031915	1	positive regulation of synaptic plasticity	BP
GO:0031936	1	negative regulation of chromatin silencing	BP
GO:0031941	5	filamentous actin	CC
GO:0031953	1	negative regulation of protein autophosphorylation	BP
GO:0031954	1	positive regulation of protein autophosphorylation	BP
GO:0031965	5	nuclear membrane	CC
GO:0031966	1	mitochondrial membrane	CC
GO:0031982	11	vesicle	CC
GO:0031987	1	locomotion involved in locomotory behavior	BP
GO:0032026	1	response to magnesium ion	BP
GO:0032036	1	myosin heavy chain binding	MF
GO:0032039	1	integrator complex	CC
GO:0032040	1	small-subunit processome	CC
GO:0032051	1	clathrin light chain binding	MF
GO:0032059	1	bleb	CC
GO:0032079	1	positive regulation of endodeoxyribonuclease activity	BP
GO:0032088	2	negative regulation of NF-kappaB transcription factor activity	BP
GO:0032091	3	negative regulation of protein binding	BP
GO:0032092	2	positive regulation of protein binding	BP
GO:0032098	1	regulation of appetite	BP
GO:0032119	2	sequestering of zinc ion	BP
GO:0032137	1	guanine/thymine mispair binding	MF
GO:0032139	1	dinucleotide insertion or deletion binding	MF
GO:0032142	1	single guanine insertion binding	MF
GO:0032143	1	single thymine insertion binding	MF
GO:0032148	1	activation of protein kinase B activity	BP
GO:0032154	5	cleavage furrow	CC
GO:0032181	1	dinucleotide repeat insertion binding	MF
GO:0032183	1	SUMO binding	MF
GO:0032200	1	telomere organization	BP
GO:0032211	2	negative regulation of telomere maintenance via telomerase	BP
GO:0032252	1	secretory granule localization	BP
GO:0032270	1	positive regulation of cellular protein metabolic process	BP
GO:0032272	1	negative regulation of protein polymerization	BP
GO:0032273	1	positive regulation of protein polymerization	BP
GO:0032300	1	mismatch repair complex	CC
GO:0032301	1	MutSalpha complex	CC
GO:0032302	1	MutSbeta complex	CC
GO:0032332	1	positive regulation of chondrocyte differentiation	BP
GO:0032355	2	response to estradiol	BP
GO:0032357	2	oxidized purine DNA binding	MF
GO:0032358	1	oxidized pyrimidine DNA binding	MF
GO:0032388	1	positive regulation of intracellular transport	BP
GO:0032395	1	MHC class II receptor activity	MF
GO:0032402	1	melanosome transport	BP
GO:0032405	1	MutLalpha complex binding	MF
GO:0032410	1	negative regulation of transporter activity	BP
GO:0032417	1	positive regulation of sodium:proton antiporter activity	BP
GO:0032428	1	beta-N-acetylgalactosaminidase activity	MF
GO:0032433	1	filopodium tip	CC
GO:0032435	2	negative regulation of proteasomal ubiquitin-dependent protein catabolic process	BP
GO:0032436	3	positive regulation of proteasomal ubiquitin-dependent protein catabolic process	BP
GO:0032437	1	cuticular plate	CC
GO:0032461	1	positive regulation of protein oligomerization	BP
GO:0032467	3	positive regulation of cytokinesis	BP
GO:0032469	1	endoplasmic reticulum calcium ion homeostasis	BP
GO:0032470	1	positive regulation of endoplasmic reticulum calcium ion concentration	BP
GO:0032481	1	positive regulation of type I interferon production	BP
GO:0032496	5	response to lipopolysaccharide	BP
GO:0032502	1	developmental process	BP
GO:0032506	1	cytokinetic process	BP
GO:0032507	1	maintenance of protein location in cell	BP
GO:0032508	3	DNA duplex unwinding	BP
GO:0032515	1	negative regulation of phosphoprotein phosphatase activity	BP
GO:0032527	1	protein exit from endoplasmic reticulum	BP
GO:0032564	1	dATP binding	MF
GO:0032570	2	response to progesterone	BP
GO:0032587	6	ruffle membrane	CC
GO:0032588	3	trans-Golgi network membrane	CC
GO:0032593	1	insulin-responsive compartment	CC
GO:0032602	2	chemokine production	BP
GO:0032652	1	regulation of interleukin-1 production	BP
GO:0032680	1	regulation of tumor necrosis factor production	BP
GO:0032692	1	negative regulation of interleukin-1 production	BP
GO:0032720	2	negative regulation of tumor necrosis factor production	BP
GO:0032727	1	positive regulation of interferon-alpha production	BP
GO:0032731	1	positive regulation of interleukin-1 beta production	BP
GO:0032743	2	positive regulation of interleukin-2 production	BP
GO:0032757	2	positive regulation of interleukin-8 production	BP
GO:0032769	1	negative regulation of monooxygenase activity	BP
GO:0032780	1	negative regulation of ATPase activity	BP
GO:0032781	1	positive regulation of ATPase activity	BP
GO:0032784	1	regulation of DNA-templated transcription, elongation	BP
GO:0032794	1	GTPase activating protein binding	MF
GO:0032796	1	uropod organization	BP
GO:0032801	1	receptor catabolic process	BP
GO:0032802	1	low-density lipoprotein particle receptor catabolic process	BP
GO:0032804	1	negative regulation of low-density lipoprotein particle receptor catabolic process	BP
GO:0032836	1	glomerular basement membrane development	BP
GO:0032839	1	dendrite cytoplasm	CC
GO:0032868	4	response to insulin	BP
GO:0032869	4	cellular response to insulin stimulus	BP
GO:0032914	1	positive regulation of transforming growth factor beta1 production	BP
GO:0032922	1	circadian regulation of gene expression	BP
GO:0032933	1	SREBP signaling pathway	BP
GO:0032947	5	protein-containing complex scaffold activity	MF
GO:0032964	1	collagen biosynthetic process	BP
GO:0032967	1	positive regulation of collagen biosynthetic process	BP
GO:0032980	1	keratinocyte activation	BP
GO:0032986	1	protein-DNA complex disassembly	BP
GO:0032991	25	protein-containing complex	CC
GO:0032993	2	protein-DNA complex	CC
GO:0033017	1	sarcoplasmic reticulum membrane	CC
GO:0033031	1	positive regulation of neutrophil apoptotic process	BP
GO:0033077	1	T cell differentiation in thymus	BP
GO:0033116	1	endoplasmic reticulum-Golgi intermediate compartment membrane	CC
GO:0033120	1	positive regulation of RNA splicing	BP
GO:0033133	1	positive regulation of glucokinase activity	BP
GO:0033138	3	positive regulation of peptidyl-serine phosphorylation	BP
GO:0033152	1	immunoglobulin V(D)J recombination	BP
GO:0033153	1	T cell receptor V(D)J recombination	BP
GO:0033162	1	melanosome membrane	CC
GO:0033189	2	response to vitamin A	BP
GO:0033197	2	response to vitamin E	BP
GO:0033209	4	tumor necrosis factor-mediated signaling pathway	BP
GO:0033214	1	iron assimilation by chelation and transport	BP
GO:0033234	1	negative regulation of protein sumoylation	BP
GO:0033235	1	positive regulation of protein sumoylation	BP
GO:0033268	1	node of Ranvier	CC
GO:0033275	1	actin-myosin filament sliding	BP
GO:0033280	1	response to vitamin D	BP
GO:0033292	1	T-tubule organization	BP
GO:0033489	1	cholesterol biosynthetic process via desmosterol	BP
GO:0033490	1	cholesterol biosynthetic process via lathosterol	BP
GO:0033572	1	transferrin transport	BP
GO:0033574	2	response to testosterone	BP
GO:0033591	1	response to L-ascorbic acid	BP
GO:0033613	1	activating transcription factor binding	MF
GO:0033629	1	negative regulation of cell adhesion mediated by integrin	BP
GO:0033673	1	negative regulation of kinase activity	BP
GO:0033674	2	positive regulation of kinase activity	BP
GO:0033676	1	double-stranded DNA-dependent ATPase activity	MF
GO:0033677	1	DNA/RNA helicase activity	MF
GO:0033683	2	nucleotide-excision repair, DNA incision	BP
GO:0033690	1	positive regulation of osteoblast proliferation	BP
GO:0033864	1	positive regulation of NAD(P)H oxidase activity	BP
GO:0034046	1	poly(G) binding	MF
GO:0034080	1	CENP-A containing nucleosome assembly	BP
GO:0034097	2	response to cytokine	BP
GO:0034103	1	regulation of tissue remodeling	BP
GO:0034112	1	positive regulation of homotypic cell-cell adhesion	BP
GO:0034122	1	negative regulation of toll-like receptor signaling pathway	BP
GO:0034145	1	positive regulation of toll-like receptor 4 signaling pathway	BP
GO:0034198	1	cellular response to amino acid starvation	BP
GO:0034220	1	ion transmembrane transport	BP
GO:0034244	1	negative regulation of transcription elongation from RNA polymerase II promoter	BP
GO:0034260	1	negative regulation of GTPase activity	BP
GO:0034329	2	cell junction assembly	BP
GO:0034332	2	adherens junction organization	BP
GO:0034341	1	response to interferon-gamma	BP
GO:0034356	1	NAD biosynthesis via nicotinamide riboside salvage pathway	BP
GO:0034375	1	high-density lipoprotein particle remodeling	BP
GO:0034383	1	low-density lipoprotein particle clearance	BP
GO:0034399	1	nuclear periphery	CC
GO:0034418	1	urate biosynthetic process	BP
GO:0034446	1	substrate adhesion-dependent cell spreading	BP
GO:0034450	1	ubiquitin-ubiquitin ligase activity	MF
GO:0034451	2	centriolar satellite	CC
GO:0034455	1	t-UTP complex	CC
GO:0034498	1	early endosome to Golgi transport	BP
GO:0034504	1	protein localization to nucleus	BP
GO:0034515	1	proteasome storage granule	CC
GO:0034599	6	cellular response to oxidative stress	BP
GO:0034605	5	cellular response to heat	BP
GO:0034612	1	response to tumor necrosis factor	BP
GO:0034614	1	cellular response to reactive oxygen species	BP
GO:0034620	4	cellular response to unfolded protein	BP
GO:0034622	1	cellular protein-containing complex assembly	BP
GO:0034644	1	cellular response to UV	BP
GO:0034645	1	cellular macromolecule biosynthetic process	BP
GO:0034656	1	nucleobase-containing small molecule catabolic process	BP
GO:0034663	1	endoplasmic reticulum chaperone complex	CC
GO:0034722	1	gamma-glutamyl-peptidase activity	MF
GO:0034774	13	secretory granule lumen	CC
GO:0034975	1	protein folding in endoplasmic reticulum	BP
GO:0034976	2	response to endoplasmic reticulum stress	BP
GO:0035023	2	regulation of Rho protein signal transduction	BP
GO:0035035	1	histone acetyltransferase binding	MF
GO:0035066	2	positive regulation of histone acetylation	BP
GO:0035067	2	negative regulation of histone acetylation	BP
GO:0035091	3	phosphatidylinositol binding	MF
GO:0035145	1	exon-exon junction complex	CC
GO:0035166	1	post-embryonic hemopoiesis	BP
GO:0035195	1	gene silencing by miRNA	BP
GO:0035198	1	miRNA binding	MF
GO:0035234	1	ectopic germ cell programmed cell death	BP
GO:0035255	2	ionotropic glutamate receptor binding	MF
GO:0035257	3	nuclear hormone receptor binding	MF
GO:0035264	1	multicellular organism growth	BP
GO:0035267	1	NuA4 histone acetyltransferase complex	CC
GO:0035278	1	miRNA mediated inhibition of translation	BP
GO:0035280	1	miRNA loading onto RISC involved in gene silencing by miRNA	BP
GO:0035305	1	negative regulation of dephosphorylation	BP
GO:0035325	1	Toll-like receptor binding	MF
GO:0035335	3	peptidyl-tyrosine dephosphorylation	BP
GO:0035357	2	peroxisome proliferator activated receptor signaling pathway	BP
GO:0035360	1	positive regulation of peroxisome proliferator activated receptor signaling pathway	BP
GO:0035368	1	selenocysteine insertion sequence binding	MF
GO:0035371	2	microtubule plus-end	CC
GO:0035418	1	protein localization to synapse	BP
GO:0035425	1	autocrine signaling	BP
GO:0035435	1	phosphate ion transmembrane transport	BP
GO:0035437	1	maintenance of protein localization in endoplasmic reticulum	BP
GO:0035455	1	response to interferon-alpha	BP
GO:0035456	1	response to interferon-beta	BP
GO:0035458	1	cellular response to interferon-beta	BP
GO:0035494	1	SNARE complex disassembly	BP
GO:0035507	1	regulation of myosin-light-chain-phosphatase activity	BP
GO:0035508	1	positive regulation of myosin-light-chain-phosphatase activity	BP
GO:0035556	6	intracellular signal transduction	BP
GO:0035577	2	azurophil granule membrane	CC
GO:0035578	12	azurophil granule lumen	CC
GO:0035579	1	specific granule membrane	CC
GO:0035580	9	specific granule lumen	CC
GO:0035597	1	N6-isopentenyladenosine methylthiotransferase activity	MF
GO:0035600	1	tRNA methylthiolation	BP
GO:0035605	1	peptidyl-cysteine S-nitrosylase activity	MF
GO:0035606	2	peptidyl-cysteine S-trans-nitrosylation	BP
GO:0035613	2	RNA stem-loop binding	MF
GO:0035630	1	bone mineralization involved in bone maturation	BP
GO:0035640	1	exploration behavior	BP
GO:0035662	2	Toll-like receptor 4 binding	MF
GO:0035666	2	TRIF-dependent toll-like receptor signaling pathway	BP
GO:0035690	5	cellular response to drug	BP
GO:0035722	4	interleukin-12-mediated signaling pathway	BP
GO:0035725	1	sodium ion transmembrane transport	BP
GO:0035726	1	common myeloid progenitor cell proliferation	BP
GO:0035749	1	myelin sheath adaxonal region	CC
GO:0035770	1	ribonucleoprotein granule	CC
GO:0035821	1	modification of morphology or physiology of other organism	BP
GO:0035851	1	Krueppel-associated box domain binding	MF
GO:0035878	1	nail development	BP
GO:0035904	1	aorta development	BP
GO:0035924	2	cellular response to vascular endothelial growth factor stimulus	BP
GO:0035973	1	aggrephagy	BP
GO:0035987	1	endodermal cell differentiation	BP
GO:0036002	2	pre-mRNA binding	MF
GO:0036003	1	positive regulation of transcription from RNA polymerase II promoter in response to stress	BP
GO:0036010	1	protein localization to endosome	BP
GO:0036020	1	endolysosome membrane	CC
GO:0036021	1	endolysosome lumen	CC
GO:0036035	1	osteoclast development	BP
GO:0036057	1	slit diaphragm	CC
GO:0036064	1	ciliary basal body	CC
GO:0036094	1	small molecule binding	MF
GO:0036120	1	cellular response to platelet-derived growth factor stimulus	BP
GO:0036149	1	phosphatidylinositol acyl-chain remodeling	BP
GO:0036151	1	phosphatidylcholine acyl-chain remodeling	BP
GO:0036152	1	phosphatidylethanolamine acyl-chain remodeling	BP
GO:0036158	1	outer dynein arm assembly	BP
GO:0036159	1	inner dynein arm assembly	BP
GO:0036297	2	interstrand cross-link repair	BP
GO:0036344	1	platelet morphogenesis	BP
GO:0036449	2	microtubule minus-end	CC
GO:0036457	3	keratohyalin granule	CC
GO:0036459	2	thiol-dependent ubiquitinyl hydrolase activity	MF
GO:0036464	4	cytoplasmic ribonucleoprotein granule	CC
GO:0036470	1	tyrosine 3-monooxygenase activator activity	MF
GO:0036471	1	cellular response to glyoxal	BP
GO:0036478	1	L-dopa decarboxylase activator activity	MF
GO:0036498	2	IRE1-mediated unfolded protein response	BP
GO:0036499	1	PERK-mediated unfolded protein response	BP
GO:0036500	1	ATF6-mediated unfolded protein response	BP
GO:0036513	1	Derlin-1 retrotranslocation complex	CC
GO:0036524	1	protein deglycase activity	MF
GO:0036526	1	peptidyl-cysteine deglycation	BP
GO:0036527	1	peptidyl-arginine deglycation	BP
GO:0036528	1	peptidyl-lysine deglycation	BP
GO:0036529	1	protein deglycation, glyoxal removal	BP
GO:0036530	1	protein deglycation, methylglyoxal removal	BP
GO:0036531	1	glutathione deglycation	BP
GO:0038001	1	paracrine signaling	BP
GO:0038016	1	insulin receptor internalization	BP
GO:0038023	3	signaling receptor activity	MF
GO:0038033	1	positive regulation of endothelial cell chemotaxis by VEGF-activated vascular endothelial growth factor receptor signaling pathway	BP
GO:0038063	1	collagen-activated tyrosine kinase receptor signaling pathway	BP
GO:0038089	1	positive regulation of cell migration by vascular endothelial growth factor signaling pathway	BP
GO:0038096	2	Fc-gamma receptor signaling pathway involved in phagocytosis	BP
GO:0038113	1	interleukin-9-mediated signaling pathway	BP
GO:0038114	1	interleukin-21-mediated signaling pathway	BP
GO:0038127	1	ERBB signaling pathway	BP
GO:0038158	1	granulocyte colony-stimulating factor signaling pathway	BP
GO:0040001	1	establishment of mitotic spindle localization	BP
GO:0040008	1	regulation of growth	BP
GO:0040012	1	regulation of locomotion	BP
GO:0042026	4	protein refolding	BP
GO:0042056	1	chemoattractant activity	MF
GO:0042058	1	regulation of epidermal growth factor receptor signaling pathway	BP
GO:0042060	5	wound healing	BP
GO:0042063	1	gliogenesis	BP
GO:0042101	1	T cell receptor complex	CC
GO:0042102	2	positive regulation of T cell proliferation	BP
GO:0042104	1	positive regulation of activated T cell proliferation	BP
GO:0042110	1	T cell activation	BP
GO:0042127	3	regulation of cell proliferation	BP
GO:0042130	2	negative regulation of T cell proliferation	BP
GO:0042147	1	retrograde transport, endosome to Golgi	BP
GO:0042149	1	cellular response to glucose starvation	BP
GO:0042169	1	SH2 domain binding	MF
GO:0042176	2	regulation of protein catabolic process	BP
GO:0042177	1	negative regulation of protein catabolic process	BP
GO:0042220	3	response to cocaine	BP
GO:0042246	1	tissue regeneration	BP
GO:0042254	1	ribosome biogenesis	BP
GO:0042256	1	mature ribosome assembly	BP
GO:0042267	2	natural killer cell mediated cytotoxicity	BP
GO:0042273	4	ribosomal large subunit biogenesis	BP
GO:0042276	2	error-prone translesion synthesis	BP
GO:0042277	3	peptide binding	MF
GO:0042288	3	MHC class I protein binding	MF
GO:0042289	1	MHC class II protein binding	MF
GO:0042301	1	phosphate ion binding	MF
GO:0042304	1	regulation of fatty acid biosynthetic process	BP
GO:0042307	2	positive regulation of protein import into nucleus	BP
GO:0042382	3	paraspeckles	CC
GO:0042383	7	sarcolemma	CC
GO:0042391	1	regulation of membrane potential	BP
GO:0042393	4	histone binding	MF
GO:0042407	3	cristae formation	BP
GO:0042416	1	dopamine biosynthetic process	BP
GO:0042438	1	melanin biosynthetic process	BP
GO:0042447	1	hormone catabolic process	BP
GO:0042470	13	melanosome	CC
GO:0042476	1	odontogenesis	BP
GO:0042493	5	response to drug	BP
GO:0042535	1	positive regulation of tumor necrosis factor biosynthetic process	BP
GO:0042542	4	response to hydrogen peroxide	BP
GO:0042552	2	myelination	BP
GO:0042581	1	specific granule	CC
GO:0042593	2	glucose homeostasis	BP
GO:0042594	1	response to starvation	BP
GO:0042605	1	peptide antigen binding	MF
GO:0042623	6	ATPase activity, coupled	MF
GO:0042629	1	mast cell granule	CC
GO:0042632	1	cholesterol homeostasis	BP
GO:0042633	3	hair cycle	BP
GO:0042641	6	actomyosin	CC
GO:0042643	1	actomyosin, actin portion	CC
GO:0042645	5	mitochondrial nucleoid	CC
GO:0042730	2	fibrinolysis	BP
GO:0042742	4	defense response to bacterium	BP
GO:0042743	1	hydrogen peroxide metabolic process	BP
GO:0042744	3	hydrogen peroxide catabolic process	BP
GO:0042752	3	regulation of circadian rhythm	BP
GO:0042759	1	long-chain fatty acid biosynthetic process	BP
GO:0042769	3	DNA damage response, detection of DNA damage	BP
GO:0042771	1	intrinsic apoptotic signaling pathway in response to DNA damage by p53 class mediator	BP
GO:0042775	1	mitochondrial ATP synthesis coupled electron transport	BP
GO:0042776	1	mitochondrial ATP synthesis coupled proton transport	BP
GO:0042788	5	polysomal ribosome	CC
GO:0042795	1	snRNA transcription by RNA polymerase II	BP
GO:0042802	43	identical protein binding	MF
GO:0042803	26	protein homodimerization activity	MF
GO:0042826	2	histone deacetylase binding	MF
GO:0042832	1	defense response to protozoan	BP
GO:0042921	1	glucocorticoid receptor signaling pathway	BP
GO:0042974	1	retinoic acid receptor binding	MF
GO:0042981	8	regulation of apoptotic process	BP
GO:0042989	1	sequestering of actin monomers	BP
GO:0042994	1	cytoplasmic sequestering of transcription factor	BP
GO:0042995	2	cell projection	CC
GO:0043000	1	Golgi to plasma membrane CFTR protein transport	BP
GO:0043001	3	Golgi to plasma membrane protein transport	BP
GO:0043005	6	neuron projection	CC
GO:0043011	1	myeloid dendritic cell differentiation	BP
GO:0043014	2	alpha-tubulin binding	MF
GO:0043015	2	gamma-tubulin binding	MF
GO:0043021	4	ribonucleoprotein complex binding	MF
GO:0043022	3	ribosome binding	MF
GO:0043023	1	ribosomal large subunit binding	MF
GO:0043024	1	ribosomal small subunit binding	MF
GO:0043025	10	neuronal cell body	CC
GO:0043027	1	cysteine-type endopeptidase inhibitor activity involved in apoptotic process	MF
GO:0043030	2	regulation of macrophage activation	BP
GO:0043034	6	costamere	CC
GO:0043044	1	ATP-dependent chromatin remodeling	BP
GO:0043045	1	DNA methylation involved in embryo development	BP
GO:0043065	8	positive regulation of apoptotic process	BP
GO:0043066	19	negative regulation of apoptotic process	BP
GO:0043069	1	negative regulation of programmed cell death	BP
GO:0043085	2	positive regulation of catalytic activity	BP
GO:0043086	4	negative regulation of catalytic activity	BP
GO:0043087	1	regulation of GTPase activity	BP
GO:0043101	1	purine-containing compound salvage	BP
GO:0043116	1	negative regulation of vascular permeability	BP
GO:0043122	2	regulation of I-kappaB kinase/NF-kappaB signaling	BP
GO:0043123	3	positive regulation of I-kappaB kinase/NF-kappaB signaling	BP
GO:0043124	1	negative regulation of I-kappaB kinase/NF-kappaB signaling	BP
GO:0043130	4	ubiquitin binding	MF
GO:0043141	1	ATP-dependent 5'-3' DNA helicase activity	MF
GO:0043154	2	negative regulation of cysteine-type endopeptidase activity involved in apoptotic process	BP
GO:0043161	9	proteasome-mediated ubiquitin-dependent protein catabolic process	BP
GO:0043163	3	cell envelope organization	BP
GO:0043171	1	peptide catabolic process	BP
GO:0043177	2	organic acid binding	MF
GO:0043194	1	axon initial segment	CC
GO:0043195	3	terminal bouton	CC
GO:0043197	4	dendritic spine	CC
GO:0043198	1	dendritic shaft	CC
GO:0043200	2	response to amino acid	BP
GO:0043202	6	lysosomal lumen	CC
GO:0043209	13	myelin sheath	CC
GO:0043220	1	Schmidt-Lanterman incisure	CC
GO:0043231	21	intracellular membrane-bounded organelle	CC
GO:0043235	1	receptor complex	CC
GO:0043236	1	laminin binding	MF
GO:0043254	1	regulation of protein complex assembly	BP
GO:0043266	1	regulation of potassium ion transport	BP
GO:0043267	1	negative regulation of potassium ion transport	BP
GO:0043268	1	positive regulation of potassium ion transport	BP
GO:0043274	2	phospholipase binding	MF
GO:0043292	1	contractile fiber	CC
GO:0043295	1	glutathione binding	MF
GO:0043296	1	apical junction complex	CC
GO:0043312	46	neutrophil degranulation	BP
GO:0043318	1	negative regulation of cytotoxic T cell degranulation	BP
GO:0043330	2	response to exogenous dsRNA	BP
GO:0043388	2	positive regulation of DNA binding	BP
GO:0043394	1	proteoglycan binding	MF
GO:0043406	1	positive regulation of MAP kinase activity	BP
GO:0043407	1	negative regulation of MAP kinase activity	BP
GO:0043410	2	positive regulation of MAPK cascade	BP
GO:0043418	1	homocysteine catabolic process	BP
GO:0043434	2	response to peptide hormone	BP
GO:0043462	1	regulation of ATPase activity	BP
GO:0043482	1	cellular pigment accumulation	BP
GO:0043484	3	regulation of RNA splicing	BP
GO:0043486	1	histone exchange	BP
GO:0043488	8	regulation of mRNA stability	BP
GO:0043495	1	protein membrane anchor	MF
GO:0043507	2	positive regulation of JUN kinase activity	BP
GO:0043508	1	negative regulation of JUN kinase activity	BP
GO:0043523	1	regulation of neuron apoptotic process	BP
GO:0043524	4	negative regulation of neuron apoptotic process	BP
GO:0043531	8	ADP binding	MF
GO:0043532	1	angiostatin binding	MF
GO:0043534	1	blood vessel endothelial cell migration	BP
GO:0043536	2	positive regulation of blood vessel endothelial cell migration	BP
GO:0043537	1	negative regulation of blood vessel endothelial cell migration	BP
GO:0043539	2	protein serine/threonine kinase activator activity	MF
GO:0043542	1	endothelial cell migration	BP
GO:0043547	6	positive regulation of GTPase activity	BP
GO:0043559	1	insulin binding	MF
GO:0043565	1	sequence-specific DNA binding	MF
GO:0043570	1	maintenance of DNA repeat elements	BP
GO:0043588	3	skin development	BP
GO:0043589	1	skin morphogenesis	BP
GO:0043616	1	keratinocyte proliferation	BP
GO:0043627	1	response to estrogen	BP
GO:0043647	1	inositol phosphate metabolic process	BP
GO:0043651	2	linoleic acid metabolic process	BP
GO:0043653	1	mitochondrial fragmentation involved in apoptotic process	BP
GO:0043657	4	host cell	CC
GO:0043687	11	post-translational protein modification	BP
GO:0043967	1	histone H4 acetylation	BP
GO:0043968	1	histone H2A acetylation	BP
GO:0044090	1	positive regulation of vacuole organization	BP
GO:0044130	1	negative regulation of growth of symbiont in host	BP
GO:0044147	1	negative regulation of development of symbiont involved in interaction with host	BP
GO:0044183	5	protein binding involved in protein folding	MF
GO:0044205	1	'de novo' UMP biosynthetic process	BP
GO:0044212	1	transcription regulatory region DNA binding	MF
GO:0044218	1	other organism cell membrane	CC
GO:0044267	8	cellular protein metabolic process	BP
GO:0044291	2	cell-cell contact zone	CC
GO:0044295	1	axonal growth cone	CC
GO:0044297	3	cell body	CC
GO:0044304	1	main axon	CC
GO:0044305	1	calyx of Held	CC
GO:0044319	1	wound healing, spreading of cells	BP
GO:0044322	1	endoplasmic reticulum quality control compartment	CC
GO:0044325	6	ion channel binding	MF
GO:0044344	1	cellular response to fibroblast growth factor stimulus	BP
GO:0044354	1	macropinosome	CC
GO:0044387	1	negative regulation of protein kinase activity by regulation of protein phosphorylation	BP
GO:0044388	1	small protein activating enzyme binding	MF
GO:0044389	1	ubiquitin-like protein ligase binding	MF
GO:0044390	2	ubiquitin-like protein conjugating enzyme binding	MF
GO:0044530	2	supraspliceosomal complex	CC
GO:0044548	5	S100 protein binding	MF
GO:0044609	1	DBIRD complex	CC
GO:0044715	1	8-oxo-dGDP phosphatase activity	MF
GO:0044730	1	bone sialoprotein binding	MF
GO:0044753	1	amphisome	CC
GO:0044754	1	autolysosome	CC
GO:0044793	1	negative regulation by host of viral process	BP
GO:0044794	1	positive regulation by host of viral process	BP
GO:0044829	1	positive regulation by host of viral genome replication	BP
GO:0044849	1	estrous cycle	BP
GO:0044877	12	protein-containing complex binding	MF
GO:0045010	1	actin nucleation	BP
GO:0045026	1	plasma membrane fusion	BP
GO:0045056	2	transcytosis	BP
GO:0045070	1	positive regulation of viral genome replication	BP
GO:0045071	1	negative regulation of viral genome replication	BP
GO:0045087	15	innate immune response	BP
GO:0045092	1	interleukin-18 receptor complex	CC
GO:0045095	22	keratin filament	CC
GO:0045104	6	intermediate filament cytoskeleton organization	BP
GO:0045109	4	intermediate filament organization	BP
GO:0045110	2	intermediate filament bundle assembly	BP
GO:0045111	6	intermediate filament cytoskeleton	CC
GO:0045121	9	membrane raft	CC
GO:0045159	1	myosin II binding	MF
GO:0045171	1	intercellular bridge	CC
GO:0045176	1	apical protein localization	BP
GO:0045177	2	apical part of cell	CC
GO:0045178	1	basal part of cell	CC
GO:0045182	2	translation regulator activity	MF
GO:0045184	2	establishment of protein localization	BP
GO:0045190	1	isotype switching	BP
GO:0045202	5	synapse	CC
GO:0045211	3	postsynaptic membrane	CC
GO:0045214	5	sarcomere organization	BP
GO:0045259	1	proton-transporting ATP synthase complex	CC
GO:0045292	3	mRNA cis splicing, via spliceosome	BP
GO:0045294	1	alpha-catenin binding	MF
GO:0045295	1	gamma-catenin binding	MF
GO:0045296	30	cadherin binding	MF
GO:0045321	1	leukocyte activation	BP
GO:0045323	1	interleukin-1 receptor complex	CC
GO:0045333	1	cellular respiration	BP
GO:0045334	3	clathrin-coated endocytic vesicle	CC
GO:0045335	3	phagocytic vesicle	CC
GO:0045340	1	mercury ion binding	MF
GO:0045429	1	positive regulation of nitric oxide biosynthetic process	BP
GO:0045444	1	fat cell differentiation	BP
GO:0045453	1	bone resorption	BP
GO:0045471	5	response to ethanol	BP
GO:0045505	1	dynein intermediate chain binding	MF
GO:0045540	2	regulation of cholesterol biosynthetic process	BP
GO:0045541	1	negative regulation of cholesterol biosynthetic process	BP
GO:0045545	1	syndecan binding	MF
GO:0045560	1	regulation of TRAIL receptor biosynthetic process	BP
GO:0045601	1	regulation of endothelial cell differentiation	BP
GO:0045606	1	positive regulation of epidermal cell differentiation	BP
GO:0045616	1	regulation of keratinocyte differentiation	BP
GO:0045618	1	positive regulation of keratinocyte differentiation	BP
GO:0045627	1	positive regulation of T-helper 1 cell differentiation	BP
GO:0045629	1	negative regulation of T-helper 2 cell differentiation	BP
GO:0045646	1	regulation of erythrocyte differentiation	BP
GO:0045647	1	negative regulation of erythrocyte differentiation	BP
GO:0045648	2	positive regulation of erythrocyte differentiation	BP
GO:0045652	3	regulation of megakaryocyte differentiation	BP
GO:0045653	1	negative regulation of megakaryocyte differentiation	BP
GO:0045664	1	regulation of neuron differentiation	BP
GO:0045666	1	positive regulation of neuron differentiation	BP
GO:0045669	1	positive regulation of osteoblast differentiation	BP
GO:0045684	2	positive regulation of epidermis development	BP
GO:0045717	2	negative regulation of fatty acid biosynthetic process	BP
GO:0045721	1	negative regulation of gluconeogenesis	BP
GO:0045727	3	positive regulation of translation	BP
GO:0045732	2	positive regulation of protein catabolic process	BP
GO:0045736	1	negative regulation of cyclin-dependent protein serine/threonine kinase activity	BP
GO:0045738	1	negative regulation of DNA repair	BP
GO:0045739	2	positive regulation of DNA repair	BP
GO:0045742	1	positive regulation of epidermal growth factor receptor signaling pathway	BP
GO:0045745	1	positive regulation of G protein-coupled receptor signaling pathway	BP
GO:0045765	2	regulation of angiogenesis	BP
GO:0045766	3	positive regulation of angiogenesis	BP
GO:0045785	1	positive regulation of cell adhesion	BP
GO:0045787	2	positive regulation of cell cycle	BP
GO:0045807	1	positive regulation of endocytosis	BP
GO:0045814	1	negative regulation of gene expression, epigenetic	BP
GO:0045815	1	positive regulation of gene expression, epigenetic	BP
GO:0045822	1	negative regulation of heart contraction	BP
GO:0045838	1	positive regulation of membrane potential	BP
GO:0045859	1	regulation of protein kinase activity	BP
GO:0045860	1	positive regulation of protein kinase activity	BP
GO:0045861	3	negative regulation of proteolysis	BP
GO:0045869	1	negative regulation of single stranded viral RNA replication via double stranded DNA intermediate	BP
GO:0045892	6	negative regulation of transcription, DNA-templated	BP
GO:0045893	3	positive regulation of transcription, DNA-templated	BP
GO:0045903	1	positive regulation of translational fidelity	BP
GO:0045910	2	negative regulation of DNA recombination	BP
GO:0045920	2	negative regulation of exocytosis	BP
GO:0045943	1	positive regulation of transcription by RNA polymerase I	BP
GO:0045944	16	positive regulation of transcription by RNA polymerase II	BP
GO:0045963	1	negative regulation of dopamine metabolic process	BP
GO:0045987	1	positive regulation of smooth muscle contraction	BP
GO:0045995	1	regulation of embryonic development	BP
GO:0046007	1	negative regulation of activated T cell proliferation	BP
GO:0046034	3	ATP metabolic process	BP
GO:0046134	1	pyrimidine nucleoside biosynthetic process	BP
GO:0046295	1	glycolate biosynthetic process	BP
GO:0046330	1	positive regulation of JNK cascade	BP
GO:0046466	1	membrane lipid catabolic process	BP
GO:0046513	2	ceramide biosynthetic process	BP
GO:0046540	2	U4/U6 x U5 tri-snRNP complex	CC
GO:0046578	1	regulation of Ras protein signal transduction	BP
GO:0046597	1	negative regulation of viral entry into host cell	BP
GO:0046600	1	negative regulation of centriole replication	BP
GO:0046628	1	positive regulation of insulin receptor signaling pathway	BP
GO:0046632	1	alpha-beta T cell differentiation	BP
GO:0046638	1	positive regulation of alpha-beta T cell differentiation	BP
GO:0046676	1	negative regulation of insulin secretion	BP
GO:0046677	1	response to antibiotic	BP
GO:0046686	3	response to cadmium ion	BP
GO:0046697	1	decidualization	BP
GO:0046718	5	viral entry into host cell	BP
GO:0046725	1	negative regulation by virus of viral protein levels in host cell	BP
GO:0046777	3	protein autophosphorylation	BP
GO:0046790	1	virion binding	MF
GO:0046822	1	regulation of nucleocytoplasmic transport	BP
GO:0046825	1	regulation of protein export from nucleus	BP
GO:0046826	1	negative regulation of protein export from nucleus	BP
GO:0046827	1	positive regulation of protein export from nucleus	BP
GO:0046854	1	phosphatidylinositol phosphorylation	BP
GO:0046855	1	inositol phosphate dephosphorylation	BP
GO:0046872	23	metal ion binding	MF
GO:0046883	1	regulation of hormone secretion	BP
GO:0046900	1	tetrahydrofolylpolyglutamate metabolic process	BP
GO:0046914	3	transition metal ion binding	MF
GO:0046930	2	pore complex	CC
GO:0046933	1	proton-transporting ATP synthase activity, rotational mechanism	MF
GO:0046982	9	protein heterodimerization activity	MF
GO:0046983	3	protein dimerization activity	MF
GO:0047485	3	protein N-terminus binding	MF
GO:0047497	1	mitochondrion transport along microtubule	BP
GO:0047598	1	7-dehydrocholesterol reductase activity	MF
GO:0047631	1	ADP-ribose diphosphatase activity	MF
GO:0048008	2	platelet-derived growth factor receptor signaling pathway	BP
GO:0048013	3	ephrin receptor signaling pathway	BP
GO:0048015	1	phosphatidylinositol-mediated signaling	BP
GO:0048018	1	receptor ligand activity	MF
GO:0048024	2	regulation of mRNA splicing, via spliceosome	BP
GO:0048025	2	negative regulation of mRNA splicing, via spliceosome	BP
GO:0048026	3	positive regulation of mRNA splicing, via spliceosome	BP
GO:0048027	3	mRNA 5'-UTR binding	MF
GO:0048029	1	monosaccharide binding	MF
GO:0048041	3	focal adhesion assembly	BP
GO:0048146	2	positive regulation of fibroblast proliferation	BP
GO:0048148	1	behavioral response to cocaine	BP
GO:0048156	3	tau protein binding	MF
GO:0048168	1	regulation of neuronal synaptic plasticity	BP
GO:0048169	1	regulation of long-term neuronal synaptic plasticity	BP
GO:0048194	1	Golgi vesicle budding	BP
GO:0048208	1	COPII vesicle coating	BP
GO:0048211	1	Golgi vesicle docking	BP
GO:0048255	1	mRNA stabilization	BP
GO:0048268	1	clathrin coat assembly	BP
GO:0048298	1	positive regulation of isotype switching to IgA isotypes	BP
GO:0048304	1	positive regulation of isotype switching to IgG isotypes	BP
GO:0048306	3	calcium-dependent protein binding	MF
GO:0048365	1	Rac GTPase binding	MF
GO:0048384	1	retinoic acid receptor signaling pathway	BP
GO:0048471	26	perinuclear region of cytoplasm	CC
GO:0048487	3	beta-tubulin binding	MF
GO:0048488	2	synaptic vesicle endocytosis	BP
GO:0048489	1	synaptic vesicle transport	BP
GO:0048511	2	rhythmic process	BP
GO:0048525	1	negative regulation of viral process	BP
GO:0048536	1	spleen development	BP
GO:0048538	2	thymus development	BP
GO:0048546	2	digestive tract morphogenesis	BP
GO:0048549	1	positive regulation of pinocytosis	BP
GO:0048639	2	positive regulation of developmental growth	BP
GO:0048660	1	regulation of smooth muscle cell proliferation	BP
GO:0048661	1	positive regulation of smooth muscle cell proliferation	BP
GO:0048678	1	response to axon injury	BP
GO:0048701	1	embryonic cranial skeleton morphogenesis	BP
GO:0048788	1	cytoskeleton of presynaptic active zone	CC
GO:0048790	1	maintenance of presynaptic active zone structure	BP
GO:0048812	1	neuron projection morphogenesis	BP
GO:0048813	1	dendrite morphogenesis	BP
GO:0048820	1	hair follicle maturation	BP
GO:0048821	1	erythrocyte development	BP
GO:0048870	1	cell motility	BP
GO:0050072	1	m7G(5')pppN diphosphatase activity	MF
GO:0050321	1	tau-protein kinase activity	MF
GO:0050435	1	amyloid-beta metabolic process	BP
GO:0050482	1	arachidonic acid secretion	BP
GO:0050544	2	arachidonic acid binding	MF
GO:0050658	1	RNA transport	BP
GO:0050661	3	NADP binding	MF
GO:0050679	1	positive regulation of epithelial cell proliferation	BP
GO:0050681	2	androgen receptor binding	MF
GO:0050714	2	positive regulation of protein secretion	BP
GO:0050715	1	positive regulation of cytokine secretion	BP
GO:0050727	2	regulation of inflammatory response	BP
GO:0050728	1	negative regulation of inflammatory response	BP
GO:0050729	4	positive regulation of inflammatory response	BP
GO:0050733	1	RS domain binding	MF
GO:0050750	1	low-density lipoprotein particle receptor binding	MF
GO:0050770	1	regulation of axonogenesis	BP
GO:0050772	1	positive regulation of axonogenesis	BP
GO:0050773	1	regulation of dendrite development	BP
GO:0050786	2	RAGE receptor binding	MF
GO:0050787	1	detoxification of mercury ion	BP
GO:0050790	3	regulation of catalytic activity	BP
GO:0050804	1	modulation of chemical synaptic transmission	BP
GO:0050807	1	regulation of synapse organization	BP
GO:0050808	2	synapse organization	BP
GO:0050812	1	regulation of acyl-CoA biosynthetic process	BP
GO:0050821	7	protein stabilization	BP
GO:0050829	2	defense response to Gram-negative bacterium	BP
GO:0050830	2	defense response to Gram-positive bacterium	BP
GO:0050832	4	defense response to fungus	BP
GO:0050839	3	cell adhesion molecule binding	MF
GO:0050860	1	negative regulation of T cell receptor signaling pathway	BP
GO:0050862	1	positive regulation of T cell receptor signaling pathway	BP
GO:0050868	1	negative regulation of T cell activation	BP
GO:0050880	1	regulation of blood vessel size	BP
GO:0050885	3	neuromuscular process controlling balance	BP
GO:0050896	1	response to stimulus	BP
GO:0050900	4	leukocyte migration	BP
GO:0050909	1	sensory perception of taste	BP
GO:0050918	1	positive chemotaxis	BP
GO:0050982	1	detection of mechanical stimulus	BP
GO:0051010	1	microtubule plus-end binding	MF
GO:0051011	1	microtubule minus-end binding	MF
GO:0051014	2	actin filament severing	BP
GO:0051015	26	actin filament binding	MF
GO:0051016	4	barbed-end actin filament capping	BP
GO:0051017	4	actin filament bundle assembly	BP
GO:0051018	1	protein kinase A binding	MF
GO:0051019	1	mitogen-activated protein kinase binding	MF
GO:0051020	1	GTPase binding	MF
GO:0051028	4	mRNA transport	BP
GO:0051046	1	regulation of secretion	BP
GO:0051055	2	negative regulation of lipid biosynthetic process	BP
GO:0051056	3	regulation of small GTPase mediated signal transduction	BP
GO:0051082	6	unfolded protein binding	MF
GO:0051085	4	chaperone cofactor-dependent protein refolding	BP
GO:0051087	5	chaperone binding	MF
GO:0051091	2	positive regulation of DNA-binding transcription factor activity	BP
GO:0051092	8	positive regulation of NF-kappaB transcription factor activity	BP
GO:0051096	1	positive regulation of helicase activity	BP
GO:0051117	1	ATPase binding	MF
GO:0051120	1	hepoxilin A3 synthase activity	MF
GO:0051122	2	hepoxilin biosynthetic process	BP
GO:0051127	1	positive regulation of actin nucleation	BP
GO:0051131	1	chaperone-mediated protein complex assembly	BP
GO:0051219	2	phosphoprotein binding	MF
GO:0051220	1	cytoplasmic sequestering of protein	BP
GO:0051225	2	spindle assembly	BP
GO:0051233	1	spindle midzone	CC
GO:0051256	2	mitotic spindle midzone assembly	BP
GO:0051259	6	protein complex oligomerization	BP
GO:0051260	2	protein homooligomerization	BP
GO:0051262	3	protein tetramerization	BP
GO:0051271	2	negative regulation of cellular component movement	BP
GO:0051272	1	positive regulation of cellular component movement	BP
GO:0051281	1	positive regulation of release of sequestered calcium ion into cytosol	BP
GO:0051287	1	NAD binding	MF
GO:0051289	4	protein homotetramerization	BP
GO:0051290	5	protein heterotetramerization	BP
GO:0051291	5	protein heterooligomerization	BP
[truncated: 669 more rows]

## Sheet: Represented_GO_and_Gene_BioID2
Table S1
ID	Frequency	Ontology	Type
GO:0000014	1	single-stranded DNA endodeoxyribonuclease activity	MF
GO:0000015	1	phosphopyruvate hydratase complex	CC
GO:0000018	1	regulation of DNA recombination	BP
GO:0000019	1	regulation of mitotic recombination	BP
GO:0000022	1	mitotic spindle elongation	BP
GO:0000027	3	ribosomal large subunit assembly	BP
GO:0000028	5	ribosomal small subunit assembly	BP
GO:0000049	5	tRNA binding	MF
GO:0000050	1	urea cycle	BP
GO:0000052	1	citrulline metabolic process	BP
GO:0000053	1	argininosuccinate metabolic process	BP
GO:0000055	3	ribosomal large subunit export from nucleus	BP
GO:0000056	3	ribosomal small subunit export from nucleus	BP
GO:0000060	3	protein import into nucleus, translocation	BP
GO:0000070	4	mitotic sister chromatid segregation	BP
GO:0000077	1	DNA damage checkpoint	BP
GO:0000079	3	regulation of cyclin-dependent protein serine/threonine kinase activity	BP
GO:0000082	4	G1/S transition of mitotic cell cycle	BP
GO:0000083	1	regulation of transcription involved in G1/S transition of mitotic cell cycle	BP
GO:0000086	9	G2/M transition of mitotic cell cycle	BP
GO:0000118	2	histone deacetylase complex	CC
GO:0000120	1	RNA polymerase I transcription factor complex	CC
GO:0000122	36	negative regulation of transcription by RNA polymerase II	BP
GO:0000123	1	histone acetyltransferase complex	CC
GO:0000132	2	establishment of mitotic spindle orientation	BP
GO:0000139	4	Golgi membrane	CC
GO:0000146	2	microfilament motor activity	MF
GO:0000150	1	recombinase activity	MF
GO:0000151	3	ubiquitin ligase complex	CC
GO:0000154	1	rRNA modification	BP
GO:0000159	2	protein phosphatase type 2A complex	CC
GO:0000164	1	protein phosphatase type 1 complex	CC
GO:0000165	6	MAPK cascade	BP
GO:0000166	2	nucleotide binding	MF
GO:0000175	1	3'-5'-exoribonuclease activity	MF
GO:0000178	1	exosome (RNase complex)	CC
GO:0000184	34	nuclear-transcribed mRNA catabolic process, nonsense-mediated decay	BP
GO:0000186	2	activation of MAPKK activity	BP
GO:0000187	7	activation of MAPK activity	BP
GO:0000188	1	inactivation of MAPK activity	BP
GO:0000209	3	protein polyubiquitination	BP
GO:0000212	1	meiotic spindle organization	BP
GO:0000226	8	microtubule cytoskeleton organization	BP
GO:0000228	1	nuclear chromosome	CC
GO:0000242	1	pericentriolar material	CC
GO:0000243	1	commitment complex	CC
GO:0000244	1	spliceosomal tri-snRNP complex assembly	BP
GO:0000245	2	spliceosomal complex assembly	BP
GO:0000278	12	mitotic cell cycle	BP
GO:0000281	5	mitotic cytokinesis	BP
GO:0000287	6	magnesium ion binding	MF
GO:0000289	1	nuclear-transcribed mRNA poly(A) tail shortening	BP
GO:0000302	1	response to reactive oxygen species	BP
GO:0000307	1	cyclin-dependent protein kinase holoenzyme complex	CC
GO:0000339	2	RNA cap binding	MF
GO:0000340	1	RNA 7-methylguanosine cap binding	MF
GO:0000375	5	RNA splicing, via transesterification reactions	BP
GO:0000380	7	alternative mRNA splicing, via spliceosome	BP
GO:0000381	10	regulation of alternative mRNA splicing, via spliceosome	BP
GO:0000387	4	spliceosomal snRNP assembly	BP
GO:0000395	2	mRNA 5'-splice site recognition	BP
GO:0000398	39	mRNA splicing, via spliceosome	BP
GO:0000400	1	four-way junction DNA binding	MF
GO:0000405	1	bubble DNA binding	MF
GO:0000407	1	phagophore assembly site	CC
GO:0000413	4	protein peptidyl-prolyl isomerization	BP
GO:0000422	1	autophagy of mitochondrion	BP
GO:0000423	1	mitophagy	BP
GO:0000447	1	endonucleolytic cleavage in ITS1 to separate SSU-rRNA from 5.8S rRNA and LSU-rRNA from tricistronic rRNA transcript (SSU-rRNA, 5.8S rRNA, LSU-rRNA)	BP
GO:0000448	1	cleavage in ITS2 between 5.8S rRNA and LSU-rRNA of tricistronic rRNA transcript (SSU-rRNA, 5.8S rRNA, LSU-rRNA)	BP
GO:0000453	1	enzyme-directed rRNA 2'-O-methylation	BP
GO:0000454	1	snoRNA guided rRNA pseudouridine synthesis	BP
GO:0000461	1	endonucleolytic cleavage to generate mature 3'-end of SSU-rRNA from (SSU-rRNA, 5.8S rRNA, LSU-rRNA)	BP
GO:0000462	5	maturation of SSU-rRNA from tricistronic rRNA transcript (SSU-rRNA, 5.8S rRNA, LSU-rRNA)	BP
GO:0000463	7	maturation of LSU-rRNA from tricistronic rRNA transcript (SSU-rRNA, 5.8S rRNA, LSU-rRNA)	BP
GO:0000466	4	maturation of 5.8S rRNA from tricistronic rRNA transcript (SSU-rRNA, 5.8S rRNA, LSU-rRNA)	BP
GO:0000469	1	cleavage involved in rRNA processing	BP
GO:0000470	2	maturation of LSU-rRNA	BP
GO:0000481	1	maturation of 5S rRNA	BP
GO:0000492	2	box C/D snoRNP assembly	BP
GO:0000493	1	box H/ACA snoRNP assembly	BP
GO:0000502	3	proteasome complex	CC
GO:0000701	1	purine-specific mismatch base pair DNA N-glycosylase activity	MF
GO:0000715	1	nucleotide-excision repair, DNA damage recognition	BP
GO:0000722	1	telomere maintenance via recombination	BP
GO:0000723	3	telomere maintenance	BP
GO:0000724	3	double-strand break repair via homologous recombination	BP
GO:0000729	1	DNA double-strand break processing	BP
GO:0000774	2	adenyl-nucleotide exchange factor activity	MF
GO:0000775	3	chromosome, centromeric region	CC
GO:0000776	10	kinetochore	CC
GO:0000777	9	condensed chromosome kinetochore	CC
GO:0000780	1	condensed nuclear chromosome, centromeric region	CC
GO:0000781	1	chromosome, telomeric region	CC
GO:0000784	11	nuclear chromosome, telomeric region	CC
GO:0000785	7	chromatin	CC
GO:0000786	1	nucleosome	CC
GO:0000788	1	nuclear nucleosome	CC
GO:0000790	13	nuclear chromatin	CC
GO:0000793	3	condensed chromosome	CC
GO:0000794	2	condensed nuclear chromosome	CC
GO:0000795	1	synaptonemal complex	CC
GO:0000812	1	Swr1 complex	CC
GO:0000902	3	cell morphogenesis	BP
GO:0000915	1	actomyosin contractile ring assembly	BP
GO:0000922	7	spindle pole	CC
GO:0000930	1	gamma-tubulin complex	CC
GO:0000932	5	P-body	CC
GO:0000938	1	GARP complex	CC
GO:0000940	1	condensed chromosome outer kinetochore	CC
GO:0000942	2	condensed nuclear chromosome outer kinetochore	CC
GO:0000956	3	nuclear-transcribed mRNA catabolic process	BP
GO:0000974	4	Prp19 complex	CC
GO:0000976	1	transcription regulatory region sequence-specific DNA binding	MF
GO:0000977	6	RNA polymerase II regulatory region sequence-specific DNA binding	MF
GO:0000978	11	RNA polymerase II proximal promoter sequence-specific DNA binding	MF
GO:0000980	6	RNA polymerase II distal enhancer sequence-specific DNA binding	MF
GO:0000981	20	DNA-binding transcription factor activity, RNA polymerase II-specific	MF
GO:0000987	1	proximal promoter sequence-specific DNA binding	MF
GO:0000993	2	RNA polymerase II complex binding	MF
GO:0001042	1	RNA polymerase I core binding	MF
GO:0001047	1	core promoter binding	MF
GO:0001054	2	RNA polymerase I activity	MF
GO:0001085	2	RNA polymerase II transcription factor binding	MF
GO:0001094	2	TFIID-class transcription factor complex binding	MF
GO:0001097	1	TFIIH-class transcription factor complex binding	MF
GO:0001102	1	RNA polymerase II activating transcription factor binding	MF
GO:0001103	4	RNA polymerase II repressing transcription factor binding	MF
GO:0001179	1	RNA polymerase I transcription factor binding	MF
GO:0001188	1	RNA polymerase I preinitiation complex assembly	BP
GO:0001222	1	transcription corepressor binding	MF
GO:0001223	1	transcription coactivator binding	MF
GO:0001227	4	DNA-binding transcription repressor activity, RNA polymerase II-specific	MF
GO:0001228	9	DNA-binding transcription activator activity, RNA polymerase II-specific	MF
GO:0001501	3	skeletal system development	BP
GO:0001503	1	ossification	BP
GO:0001505	1	regulation of neurotransmitter levels	BP
GO:0001514	1	selenocysteine incorporation	BP
GO:0001516	1	prostaglandin biosynthetic process	BP
GO:0001525	5	angiogenesis	BP
GO:0001530	1	lipopolysaccharide binding	MF
GO:0001533	6	cornified envelope	CC
GO:0001540	1	amyloid-beta binding	MF
GO:0001541	1	ovarian follicle development	BP
GO:0001552	1	ovarian follicle atresia	BP
GO:0001554	1	luteolysis	BP
GO:0001556	1	oocyte maturation	BP
GO:0001558	1	regulation of cell growth	BP
GO:0001568	1	blood vessel development	BP
GO:0001570	1	vasculogenesis	BP
GO:0001578	2	microtubule bundle formation	BP
GO:0001618	2	virus receptor activity	MF
GO:0001649	9	osteoblast differentiation	BP
GO:0001650	16	fibrillar center	CC
GO:0001651	1	dense fibrillar component	CC
GO:0001652	2	granular component	CC
GO:0001654	1	eye development	BP
GO:0001655	1	urogenital system development	BP
GO:0001657	1	ureteric bud development	BP
GO:0001662	2	behavioral fear response	BP
GO:0001664	4	G protein-coupled receptor binding	MF
GO:0001666	10	response to hypoxia	BP
GO:0001669	3	acrosomal vesicle	CC
GO:0001671	4	ATPase activator activity	MF
GO:0001673	1	male germ cell nucleus	CC
GO:0001675	1	acrosome assembly	BP
GO:0001701	7	in utero embryonic development	BP
GO:0001706	1	endoderm formation	BP
GO:0001707	1	mesoderm formation	BP
GO:0001711	1	endodermal cell fate commitment	BP
GO:0001725	5	stress fiber	CC
GO:0001726	8	ruffle	CC
GO:0001731	4	formation of translation preinitiation complex	BP
GO:0001732	1	formation of cytoplasmic translation initiation complex	BP
GO:0001740	1	Barr body	CC
GO:0001750	1	photoreceptor outer segment	CC
GO:0001755	1	neural crest cell migration	BP
GO:0001756	1	somitogenesis	BP
GO:0001764	3	neuron migration	BP
GO:0001768	1	establishment of T cell polarity	BP
GO:0001772	2	immunological synapse	CC
GO:0001773	1	myeloid dendritic cell activation	BP
GO:0001780	1	neutrophil homeostasis	BP
GO:0001783	1	B cell apoptotic process	BP
GO:0001784	1	phosphotyrosine residue binding	MF
GO:0001786	4	phosphatidylserine binding	MF
GO:0001817	1	regulation of cytokine production	BP
GO:0001822	1	kidney development	BP
GO:0001837	4	epithelial to mesenchymal transition	BP
GO:0001842	1	neural fold formation	BP
GO:0001843	2	neural tube closure	BP
GO:0001849	1	complement component C1q binding	MF
GO:0001850	1	complement component C3a binding	MF
GO:0001851	1	complement component C3b binding	MF
GO:0001867	1	complement activation, lectin pathway	BP
GO:0001882	1	nucleoside binding	MF
GO:0001889	4	liver development	BP
GO:0001890	2	placenta development	BP
GO:0001891	2	phagocytic cup	CC
GO:0001892	1	embryonic placenta development	BP
GO:0001894	1	tissue homeostasis	BP
GO:0001895	7	retina homeostasis	BP
GO:0001899	1	negative regulation of cytolysis by symbiont of host cells	BP
GO:0001917	1	photoreceptor inner segment	CC
GO:0001931	2	uropod	CC
GO:0001932	3	regulation of protein phosphorylation	BP
GO:0001933	3	negative regulation of protein phosphorylation	BP
GO:0001934	9	positive regulation of protein phosphorylation	BP
GO:0001935	1	endothelial cell proliferation	BP
GO:0001939	2	female pronucleus	CC
GO:0001940	1	male pronucleus	CC
GO:0001951	1	intestinal D-glucose absorption	BP
GO:0001954	1	positive regulation of cell-matrix adhesion	BP
GO:0001955	1	blood vessel maturation	BP
GO:0001958	1	endochondral ossification	BP
GO:0001965	1	G-protein alpha-subunit binding	MF
GO:0001968	2	fibronectin binding	MF
GO:0001974	1	blood vessel remodeling	BP
GO:0001975	3	response to amphetamine	BP
GO:0002009	3	morphogenesis of an epithelium	BP
GO:0002020	2	protease binding	MF
GO:0002026	1	regulation of the force of heart contraction	BP
GO:0002027	2	regulation of heart rate	BP
GO:0002028	1	regulation of sodium ion transport	BP
GO:0002039	5	p53 binding	MF
GO:0002052	1	positive regulation of neuroblast proliferation	BP
GO:0002062	1	chondrocyte differentiation	BP
GO:0002082	1	regulation of oxidative phosphorylation	BP
GO:0002102	5	podosome	CC
GO:0002134	1	UTP binding	MF
GO:0002135	1	CTP binding	MF
GO:0002141	1	stereocilia ankle link	CC
GO:0002142	1	stereocilia ankle link complex	CC
GO:0002151	1	G-quadruplex RNA binding	MF
GO:0002161	1	aminoacyl-tRNA editing activity	MF
GO:0002162	1	dystroglycan binding	MF
GO:0002176	1	male germ cell proliferation	BP
GO:0002177	1	manchette	CC
GO:0002178	1	palmitoyltransferase complex	CC
GO:0002181	14	cytoplasmic translation	BP
GO:0002188	1	translation reinitiation	BP
GO:0002191	1	cap-dependent translational initiation	BP
GO:0002193	1	MAML1-RBP-Jkappa- ICN1 complex	CC
GO:0002196	1	Ser-tRNA(Ala) hydrolase activity	MF
GO:0002199	5	zona pellucida receptor complex	CC
GO:0002218	4	activation of innate immune response	BP
GO:0002223	3	stimulatory C-type lectin receptor signaling pathway	BP
GO:0002224	2	toll-like receptor signaling pathway	BP
GO:0002230	1	positive regulation of defense response to virus by host	BP
GO:0002244	2	hematopoietic progenitor cell differentiation	BP
GO:0002250	3	adaptive immune response	BP
GO:0002270	1	plasmacytoid dendritic cell activation	BP
GO:0002281	1	macrophage activation involved in immune response	BP
GO:0002286	1	T cell activation involved in immune response	BP
GO:0002376	2	immune system process	BP
GO:0002407	1	dendritic cell chemotaxis	BP
GO:0002437	2	inflammatory response to antigenic stimulus	BP
GO:0002474	4	antigen processing and presentation of peptide antigen via MHC class I	BP
GO:0002479	2	antigen processing and presentation of exogenous peptide antigen via MHC class I, TAP-dependent	BP
GO:0002502	1	peptide antigen assembly with MHC class I protein complex	BP
GO:0002548	2	monocyte chemotaxis	BP
GO:0002576	8	platelet degranulation	BP
GO:0002643	1	regulation of tolerance induction	BP
GO:0002674	1	negative regulation of acute inflammatory response	BP
GO:0002685	1	regulation of leukocyte migration	BP
GO:0002755	1	MyD88-dependent toll-like receptor signaling pathway	BP
GO:0002821	1	positive regulation of adaptive immune response	BP
GO:0002840	1	regulation of T cell mediated immune response to tumor cell	BP
GO:0002906	1	negative regulation of mature B cell apoptotic process	BP
GO:0002931	2	response to ischemia	BP
GO:0002934	1	desmosome organization	BP
GO:0003007	1	heart morphogenesis	BP
GO:0003009	1	skeletal muscle contraction	BP
GO:0003091	1	renal water homeostasis	BP
GO:0003139	1	secondary heart field specification	BP
GO:0003143	1	embryonic heart tube morphogenesis	BP
GO:0003151	3	outflow tract morphogenesis	BP
GO:0003160	1	endocardium morphogenesis	BP
GO:0003176	1	aortic valve development	BP
GO:0003177	1	pulmonary valve development	BP
GO:0003198	1	epithelial to mesenchymal transition involved in endocardial cushion formation	BP
GO:0003214	1	cardiac left ventricle morphogenesis	BP
GO:0003220	1	left ventricular cardiac muscle tissue morphogenesis	BP
GO:0003222	1	ventricular trabecula myocardium morphogenesis	BP
GO:0003223	1	ventricular compact myocardium morphogenesis	BP
GO:0003256	1	regulation of transcription from RNA polymerase II promoter involved in myocardial precursor cell differentiation	BP
GO:0003281	1	ventricular septum development	BP
GO:0003300	2	cardiac muscle hypertrophy	BP
GO:0003334	3	keratinocyte development	BP
GO:0003376	1	sphingosine-1-phosphate receptor signaling pathway	BP
GO:0003382	2	epithelial cell morphogenesis	BP
GO:0003674	8	molecular_function	MF
GO:0003676	5	nucleic acid binding	MF
GO:0003677	37	DNA binding	MF
GO:0003678	1	DNA helicase activity	MF
GO:0003680	1	AT DNA binding	MF
GO:0003682	24	chromatin binding	MF
GO:0003684	5	damaged DNA binding	MF
GO:0003688	1	DNA replication origin binding	MF
GO:0003689	1	DNA clamp loader activity	MF
GO:0003690	8	double-stranded DNA binding	MF
GO:0003691	1	double-stranded telomeric DNA binding	MF
GO:0003697	8	single-stranded DNA binding	MF
GO:0003700	9	DNA-binding transcription factor activity	MF
GO:0003712	3	transcription coregulator activity	MF
GO:0003713	15	transcription coactivator activity	MF
GO:0003714	9	transcription corepressor activity	MF
GO:0003723	223	RNA binding	MF
GO:0003724	4	RNA helicase activity	MF
GO:0003725	8	double-stranded RNA binding	MF
GO:0003727	6	single-stranded RNA binding	MF
GO:0003729	20	mRNA binding	MF
GO:0003730	8	mRNA 3'-UTR binding	MF
GO:0003735	33	structural constituent of ribosome	MF
GO:0003743	12	translation initiation factor activity	MF
GO:0003746	8	translation elongation factor activity	MF
GO:0003755	4	peptidyl-prolyl cis-trans isomerase activity	MF
GO:0003756	3	protein disulfide isomerase activity	MF
GO:0003774	4	motor activity	MF
GO:0003777	2	microtubule motor activity	MF
GO:0003779	17	actin binding	MF
GO:0003785	3	actin monomer binding	MF
GO:0003796	1	lysozyme activity	MF
GO:0003824	2	catalytic activity	MF
GO:0003878	1	ATP citrate synthase activity	MF
GO:0003883	1	CTP synthase activity	MF
GO:0003899	2	DNA-directed 5'-3' RNA polymerase activity	MF
GO:0003906	1	DNA-(apurinic or apyrimidinic site) endonuclease activity	MF
GO:0003924	18	GTPase activity	MF
GO:0003950	3	NAD+ ADP-ribosyltransferase activity	MF
GO:0003989	2	acetyl-CoA carboxylase activity	MF
GO:0004003	8	ATP-dependent DNA helicase activity	MF
GO:0004004	4	ATP-dependent RNA helicase activity	MF
GO:0004014	1	adenosylmethionine decarboxylase activity	MF
GO:0004017	1	adenylate kinase activity	MF
GO:0004018	1	N6-(1,2-dicarboxyethyl)AMP AMP-lyase (fumarate-forming) activity	MF
GO:0004033	1	aldo-keto reductase (NADP) activity	MF
GO:0004055	1	argininosuccinate synthase activity	MF
GO:0004075	2	biotin carboxylase activity	MF
GO:0004082	1	bisphosphoglycerate mutase activity	MF
GO:0004090	1	carbonyl reductase (NADPH) activity	MF
GO:0004108	1	citrate (Si)-synthase activity	MF
GO:0004111	1	creatine kinase activity	MF
GO:0004167	1	dopachrome isomerase activity	MF
GO:0004175	2	endopeptidase activity	MF
GO:0004177	2	aminopeptidase activity	MF
GO:0004197	4	cysteine-type endopeptidase activity	MF
GO:0004252	1	serine-type endopeptidase activity	MF
GO:0004312	1	fatty acid synthase activity	MF
GO:0004313	1	[acyl-carrier-protein] S-acetyltransferase activity	MF
GO:0004314	1	[acyl-carrier-protein] S-malonyltransferase activity	MF
GO:0004315	1	3-oxoacyl-[acyl-carrier-protein] synthase activity	MF
GO:0004316	1	3-oxoacyl-[acyl-carrier-protein] reductase (NADPH) activity	MF
GO:0004320	1	oleoyl-[acyl-carrier-protein] hydrolase activity	MF
GO:0004332	1	fructose-bisphosphate aldolase activity	MF
GO:0004364	1	glutathione transferase activity	MF
GO:0004365	1	glyceraldehyde-3-phosphate dehydrogenase (NAD+) (phosphorylating) activity	MF
GO:0004372	1	glycine hydroxymethyltransferase activity	MF
GO:0004386	8	helicase activity	MF
GO:0004397	1	histidine ammonia-lyase activity	MF
GO:0004402	2	histone acetyltransferase activity	MF
GO:0004407	3	histone deacetylase activity	MF
GO:0004427	1	inorganic diphosphatase activity	MF
GO:0004459	1	L-lactate dehydrogenase activity	MF
GO:0004478	1	methionine adenosyltransferase activity	MF
GO:0004519	2	endonuclease activity	MF
GO:0004520	1	endodeoxyribonuclease activity	MF
GO:0004523	1	RNA-DNA hybrid ribonuclease activity	MF
GO:0004527	1	exonuclease activity	MF
GO:0004534	1	5'-3' exoribonuclease activity	MF
GO:0004535	1	poly(A)-specific ribonuclease activity	MF
GO:0004573	1	mannosyl-oligosaccharide glucosidase activity	MF
GO:0004601	2	peroxidase activity	MF
GO:0004602	2	glutathione peroxidase activity	MF
GO:0004618	1	phosphoglycerate kinase activity	MF
GO:0004619	1	phosphoglycerate mutase activity	MF
GO:0004620	1	phospholipase activity	MF
GO:0004629	1	phospholipase C activity	MF
GO:0004634	1	phosphopyruvate hydratase activity	MF
GO:0004638	1	phosphoribosylaminoimidazole carboxylase activity	MF
GO:0004639	1	phosphoribosylaminoimidazolesuccinocarboxamide synthase activity	MF
GO:0004658	1	propionyl-CoA carboxylase activity	MF
GO:0004672	11	protein kinase activity	MF
GO:0004674	10	protein serine/threonine kinase activity	MF
GO:0004679	2	AMP-activated protein kinase activity	MF
GO:0004691	2	cAMP-dependent protein kinase activity	MF
GO:0004693	1	cyclin-dependent protein serine/threonine kinase activity	MF
GO:0004694	1	eukaryotic translation initiation factor 2alpha kinase activity	MF
GO:0004709	1	MAP kinase kinase kinase activity	MF
GO:0004712	1	protein serine/threonine/tyrosine kinase activity	MF
GO:0004713	3	protein tyrosine kinase activity	MF
GO:0004715	1	non-membrane spanning protein tyrosine kinase activity	MF
GO:0004722	4	protein serine/threonine phosphatase activity	MF
GO:0004725	2	protein tyrosine phosphatase activity	MF
GO:0004736	1	pyruvate carboxylase activity	MF
GO:0004743	1	pyruvate kinase activity	MF
GO:0004757	1	sepiapterin reductase activity	MF
GO:0004766	1	spermidine synthase activity	MF
GO:0004802	1	transketolase activity	MF
GO:0004807	1	triose-phosphate isomerase activity	MF
GO:0004813	1	alanine-tRNA ligase activity	MF
GO:0004818	1	glutamate-tRNA ligase activity	MF
GO:0004826	2	phenylalanine-tRNA ligase activity	MF
GO:0004827	1	proline-tRNA ligase activity	MF
GO:0004829	1	threonine-tRNA ligase activity	MF
GO:0004832	1	valine-tRNA ligase activity	MF
GO:0004842	4	ubiquitin-protein transferase activity	MF
GO:0004843	3	thiol-dependent ubiquitin-specific protease activity	MF
GO:0004860	1	protein kinase inhibitor activity	MF
GO:0004862	1	cAMP-dependent protein kinase inhibitor activity	MF
GO:0004930	1	G protein-coupled receptor activity	MF
GO:0005047	1	signal recognition particle binding	MF
GO:0005048	2	signal sequence binding	MF
GO:0005049	3	nuclear export signal receptor activity	MF
GO:0005055	1	laminin receptor activity	MF
GO:0005070	2	SH3/SH2 adaptor activity	MF
GO:0005078	1	MAP-kinase scaffold activity	MF
GO:0005080	6	protein kinase C binding	MF
GO:0005085	3	guanyl-nucleotide exchange factor activity	MF
GO:0005088	5	Ras guanyl-nucleotide exchange factor activity	MF
GO:0005089	2	Rho guanyl-nucleotide exchange factor activity	MF
GO:0005095	1	GTPase inhibitor activity	MF
GO:0005096	6	GTPase activator activity	MF
GO:0005102	6	signaling receptor binding	MF
GO:0005109	3	frizzled binding	MF
GO:0005112	1	Notch binding	MF
GO:0005113	1	patched binding	MF
GO:0005125	3	cytokine activity	MF
GO:0005126	1	cytokine receptor binding	MF
GO:0005160	1	transforming growth factor beta receptor binding	MF
GO:0005172	1	vascular endothelial growth factor receptor binding	MF
GO:0005178	5	integrin binding	MF
GO:0005179	1	hormone activity	MF
GO:0005198	19	structural molecule activity	MF
GO:0005200	17	structural constituent of cytoskeleton	MF
GO:0005201	1	extracellular matrix structural constituent	MF
GO:0005215	8	transporter activity	MF
GO:0005219	1	ryanodine-sensitive calcium-release channel activity	MF
GO:0005244	1	voltage-gated ion channel activity	MF
GO:0005254	2	chloride channel activity	MF
GO:0005262	1	calcium channel activity	MF
GO:0005355	1	glucose transmembrane transporter activity	MF
GO:0005391	1	sodium:potassium-exchanging ATPase activity	MF
GO:0005452	1	inorganic anion exchanger activity	MF
GO:0005504	1	fatty acid binding	MF
GO:0005506	1	iron ion binding	MF
GO:0005507	2	copper ion binding	MF
GO:0005509	19	calcium ion binding	MF
GO:0005513	2	detection of calcium ion	BP
GO:0005515	406	protein binding	MF
GO:0005516	9	calmodulin binding	MF
GO:0005518	2	collagen binding	MF
GO:0005521	1	lamin binding	MF
GO:0005522	2	profilin binding	MF
GO:0005523	1	tropomyosin binding	MF
GO:0005524	91	ATP binding	MF
GO:0005525	22	GTP binding	MF
GO:0005543	2	phospholipid binding	MF
GO:0005544	2	calcium-dependent phospholipid binding	MF
GO:0005545	2	1-phosphatidylinositol binding	MF
GO:0005546	3	phosphatidylinositol-4,5-bisphosphate binding	MF
GO:0005547	1	phosphatidylinositol-3,4,5-trisphosphate binding	MF
GO:0005575	3	cellular_component	CC
GO:0005576	47	extracellular region	CC
GO:0005587	1	collagen type IV trimer	CC
GO:0005615	44	extracellular space	CC
GO:0005634	273	nucleus	CC
GO:0005635	16	nuclear envelope	CC
GO:0005637	2	nuclear inner membrane	CC
GO:0005638	2	lamin filament	CC
GO:0005641	1	nuclear envelope lumen	CC
GO:0005642	2	annulate lamellae	CC
GO:0005643	12	nuclear pore	CC
GO:0005654	188	nucleoplasm	CC
GO:0005657	1	replication fork	CC
GO:0005658	1	alpha DNA polymerase:primase complex	CC
GO:0005662	2	DNA replication factor A complex	CC
GO:0005663	2	DNA replication factor C complex	CC
GO:0005667	5	transcription factor complex	CC
GO:0005669	1	transcription factor TFIID complex	CC
GO:0005671	1	Ada2/Gcn5/Ada3 transcription activator complex	CC
GO:0005680	1	anaphase-promoting complex	CC
GO:0005681	13	spliceosomal complex	CC
GO:0005682	1	U5 snRNP	CC
GO:0005683	1	U7 snRNP	CC
GO:0005685	2	U1 snRNP	CC
GO:0005686	2	U2 snRNP	CC
GO:0005687	1	U4 snRNP	CC
GO:0005689	4	U12-type spliceosomal complex	CC
GO:0005690	1	U4atac snRNP	CC
GO:0005694	4	chromosome	CC
GO:0005697	3	telomerase holoenzyme complex	CC
GO:0005719	2	nuclear euchromatin	CC
GO:0005720	4	nuclear heterochromatin	CC
GO:0005721	1	pericentric heterochromatin	CC
GO:0005726	1	perichromatin fibrils	CC
GO:0005730	84	nucleolus	CC
GO:0005731	1	nucleolus organizer region	CC
GO:0005732	5	small nucleolar ribonucleoprotein complex	CC
GO:0005736	2	RNA polymerase I complex	CC
GO:0005737	198	cytoplasm	CC
GO:0005739	37	mitochondrion	CC
GO:0005740	1	mitochondrial envelope	CC
GO:0005741	7	mitochondrial outer membrane	CC
GO:0005743	6	mitochondrial inner membrane	CC
GO:0005753	1	mitochondrial proton-transporting ATP synthase complex	CC
GO:0005754	1	mitochondrial proton-transporting ATP synthase, catalytic core	CC
GO:0005758	3	mitochondrial intermembrane space	CC
GO:0005759	10	mitochondrial matrix	CC
GO:0005761	1	mitochondrial ribosome	CC
GO:0005762	1	mitochondrial large ribosomal subunit	CC
GO:0005764	3	lysosome	CC
GO:0005765	5	lysosomal membrane	CC
GO:0005768	7	endosome	CC
GO:0005769	4	early endosome	CC
GO:0005770	3	late endosome	CC
GO:0005776	2	autophagosome	CC
GO:0005777	1	peroxisome	CC
GO:0005783	36	endoplasmic reticulum	CC
GO:0005785	2	signal recognition particle receptor complex	CC
GO:0005786	1	signal recognition particle, endoplasmic reticulum targeting	CC
GO:0005788	13	endoplasmic reticulum lumen	CC
GO:0005789	15	endoplasmic reticulum membrane	CC
GO:0005790	7	smooth endoplasmic reticulum	CC
GO:0005791	3	rough endoplasmic reticulum	CC
GO:0005793	4	endoplasmic reticulum-Golgi intermediate compartment	CC
GO:0005794	27	Golgi apparatus	CC
GO:0005796	2	Golgi lumen	CC
GO:0005802	4	trans-Golgi network	CC
GO:0005811	3	lipid droplet	CC
GO:0005813	26	centrosome	CC
GO:0005814	4	centriole	CC
GO:0005815	4	microtubule organizing center	CC
GO:0005819	9	spindle	CC
GO:0005826	1	actomyosin contractile ring	CC
GO:0005829	280	cytosol	CC
GO:0005832	6	chaperonin-containing T-complex	CC
GO:0005840	12	ribosome	CC
GO:0005844	10	polysome	CC
GO:0005847	1	mRNA cleavage and polyadenylation specificity factor complex	CC
GO:0005850	2	eukaryotic translation initiation factor 2 complex	CC
GO:0005852	2	eukaryotic translation initiation factor 3 complex	CC
GO:0005853	3	eukaryotic translation elongation factor 1 complex	CC
GO:0005854	1	nascent polypeptide-associated complex	CC
GO:0005856	18	cytoskeleton	CC
GO:0005868	3	cytoplasmic dynein complex	CC
GO:0005871	2	kinesin complex	CC
GO:0005874	21	microtubule	CC
GO:0005875	1	microtubule associated complex	CC
GO:0005876	3	spindle microtubule	CC
GO:0005881	3	cytoplasmic microtubule	CC
GO:0005882	12	intermediate filament	CC
GO:0005884	9	actin filament	CC
GO:0005886	79	plasma membrane	CC
GO:0005887	5	integral component of plasma membrane	CC
GO:0005890	1	sodium:potassium-exchanging ATPase complex	CC
GO:0005901	2	caveola	CC
GO:0005902	1	microvillus	CC
GO:0005903	7	brush border	CC
GO:0005905	2	clathrin-coated pit	CC
GO:0005911	9	cell-cell junction	CC
GO:0005912	1	adherens junction	CC
GO:0005913	8	cell-cell adherens junction	CC
GO:0005916	2	fascia adherens	CC
GO:0005921	1	gap junction	CC
GO:0005923	3	bicellular tight junction	CC
GO:0005925	54	focal adhesion	CC
GO:0005929	6	cilium	CC
GO:0005930	2	axoneme	CC
GO:0005938	6	cell cortex	CC
GO:0005952	1	cAMP-dependent protein kinase complex	CC
GO:0005975	2	carbohydrate metabolic process	BP
GO:0005989	1	lactose biosynthetic process	BP
GO:0005999	1	xylulose biosynthetic process	BP
GO:0006000	1	fructose metabolic process	BP
GO:0006006	1	glucose metabolic process	BP
GO:0006084	3	acetyl-CoA metabolic process	BP
GO:0006085	1	acetyl-CoA biosynthetic process	BP
GO:0006089	1	lactate metabolic process	BP
GO:0006090	3	pyruvate metabolic process	BP
GO:0006091	1	generation of precursor metabolites and energy	BP
GO:0006094	7	gluconeogenesis	BP
GO:0006096	7	glycolytic process	BP
GO:0006098	1	pentose-phosphate shunt	BP
GO:0006099	2	tricarboxylic acid cycle	BP
GO:0006101	1	citrate metabolic process	BP
GO:0006107	2	oxaloacetate metabolic process	BP
GO:0006108	1	malate metabolic process	BP
GO:0006111	1	regulation of gluconeogenesis	BP
GO:0006139	2	nucleobase-containing compound metabolic process	BP
GO:0006164	1	purine nucleotide biosynthetic process	BP
GO:0006167	1	AMP biosynthetic process	BP
GO:0006189	2	'de novo' IMP biosynthetic process	BP
GO:0006213	1	pyrimidine nucleoside metabolic process	BP
GO:0006221	1	pyrimidine nucleotide biosynthetic process	BP
GO:0006241	1	CTP biosynthetic process	BP
GO:0006259	2	DNA metabolic process	BP
GO:0006260	12	DNA replication	BP
GO:0006261	1	DNA-dependent DNA replication	BP
GO:0006265	1	DNA topological change	BP
GO:0006268	2	DNA unwinding involved in DNA replication	BP
GO:0006270	4	DNA replication initiation	BP
GO:0006272	1	leading strand elongation	BP
GO:0006275	2	regulation of DNA replication	BP
GO:0006278	1	RNA-dependent DNA biosynthetic process	BP
GO:0006281	12	DNA repair	BP
GO:0006283	3	transcription-coupled nucleotide-excision repair	BP
GO:0006284	2	base-excision repair	BP
GO:0006294	1	nucleotide-excision repair, preincision complex assembly	BP
GO:0006296	3	nucleotide-excision repair, DNA incision, 5'-to lesion	BP
GO:0006297	3	nucleotide-excision repair, DNA gap filling	BP
GO:0006298	1	mismatch repair	BP
GO:0006302	5	double-strand break repair	BP
GO:0006303	2	double-strand break repair via nonhomologous end joining	BP
GO:0006309	3	apoptotic DNA fragmentation	BP
GO:0006310	7	DNA recombination	BP
GO:0006325	6	chromatin organization	BP
GO:0006334	4	nucleosome assembly	BP
GO:0006338	7	chromatin remodeling	BP
GO:0006342	2	chromatin silencing	BP
GO:0006344	1	maintenance of chromatin silencing	BP
GO:0006348	1	chromatin silencing at telomere	BP
GO:0006349	1	regulation of gene expression by genetic imprinting	BP
GO:0006351	2	transcription, DNA-templated	BP
GO:0006352	1	DNA-templated transcription, initiation	BP
GO:0006353	1	DNA-templated transcription, termination	BP
GO:0006355	13	regulation of transcription, DNA-templated	BP
GO:0006357	23	regulation of transcription by RNA polymerase II	BP
GO:0006361	3	transcription initiation from RNA polymerase I promoter	BP
GO:0006363	4	termination of RNA polymerase I transcription	BP
GO:0006364	21	rRNA processing	BP
GO:0006366	11	transcription by RNA polymerase II	BP
GO:0006367	6	transcription initiation from RNA polymerase II promoter	BP
GO:0006368	3	transcription elongation from RNA polymerase II promoter	BP
GO:0006369	1	termination of RNA polymerase II transcription	BP
GO:0006376	3	mRNA splice site selection	BP
GO:0006378	1	mRNA polyadenylation	BP
GO:0006396	6	RNA processing	BP
GO:0006397	17	mRNA processing	BP
GO:0006400	1	tRNA modification	BP
GO:0006401	1	RNA catabolic process	BP
GO:0006402	3	mRNA catabolic process	BP
GO:0006403	1	RNA localization	BP
GO:0006404	1	RNA import into nucleus	BP
GO:0006405	7	RNA export from nucleus	BP
GO:0006406	12	mRNA export from nucleus	BP
GO:0006407	2	rRNA export from nucleus	BP
GO:0006409	2	tRNA export from nucleus	BP
GO:0006412	39	translation	BP
GO:0006413	45	translational initiation	BP
GO:0006414	7	translational elongation	BP
GO:0006417	7	regulation of translation	BP
GO:0006418	5	tRNA aminoacylation for protein translation	BP
GO:0006419	1	alanyl-tRNA aminoacylation	BP
GO:0006424	1	glutamyl-tRNA aminoacylation	BP
GO:0006432	1	phenylalanyl-tRNA aminoacylation	BP
GO:0006433	1	prolyl-tRNA aminoacylation	BP
GO:0006435	1	threonyl-tRNA aminoacylation	BP
GO:0006438	1	valyl-tRNA aminoacylation	BP
GO:0006446	8	regulation of translational initiation	BP
GO:0006450	2	regulation of translational fidelity	BP
GO:0006452	1	translational frameshifting	BP
GO:0006457	21	protein folding	BP
GO:0006464	4	cellular protein modification process	BP
GO:0006468	13	protein phosphorylation	BP
GO:0006469	3	negative regulation of protein kinase activity	BP
GO:0006470	6	protein dephosphorylation	BP
GO:0006471	1	protein ADP-ribosylation	BP
GO:0006473	2	protein acetylation	BP
GO:0006474	1	N-terminal protein amino acid acetylation	BP
GO:0006475	1	internal protein amino acid acetylation	BP
GO:0006476	1	protein deacetylation	BP
GO:0006486	1	protein glycosylation	BP
GO:0006487	1	protein N-linked glycosylation	BP
GO:0006491	1	N-glycan processing	BP
GO:0006508	5	proteolysis	BP
GO:0006509	1	membrane protein ectodomain proteolysis	BP
GO:0006511	9	ubiquitin-dependent protein catabolic process	BP
GO:0006526	1	arginine biosynthetic process	BP
GO:0006531	1	aspartate metabolic process	BP
GO:0006541	1	glutamine metabolic process	BP
GO:0006544	1	glycine metabolic process	BP
GO:0006548	1	histidine catabolic process	BP
GO:0006556	1	S-adenosylmethionine biosynthetic process	BP
GO:0006557	1	S-adenosylmethioninamine biosynthetic process	BP
GO:0006563	1	L-serine metabolic process	BP
GO:0006564	1	L-serine biosynthetic process	BP
GO:0006565	1	L-serine catabolic process	BP
GO:0006595	2	polyamine metabolic process	BP
GO:0006596	1	polyamine biosynthetic process	BP
GO:0006597	1	spermine biosynthetic process	BP
GO:0006600	1	creatine metabolic process	BP
GO:0006605	2	protein targeting	BP
GO:0006606	9	protein import into nucleus	BP
GO:0006607	5	NLS-bearing protein import into nucleus	BP
GO:0006610	2	ribosomal protein import into nucleus	BP
GO:0006611	5	protein export from nucleus	BP
GO:0006612	1	protein targeting to membrane	BP
GO:0006613	1	cotranslational protein targeting to membrane	BP
GO:0006614	33	SRP-dependent cotranslational protein targeting to membrane	BP
GO:0006616	1	SRP-dependent cotranslational protein targeting to membrane, translocation	BP
GO:0006617	1	SRP-dependent cotranslational protein targeting to membrane, signal sequence recognition	BP
GO:0006625	1	protein targeting to peroxisome	BP
GO:0006629	5	lipid metabolic process	BP
GO:0006631	1	fatty acid metabolic process	BP
GO:0006633	6	fatty acid biosynthetic process	BP
GO:0006661	2	phosphatidylinositol biosynthetic process	BP
GO:0006695	2	cholesterol biosynthetic process	BP
GO:0006700	1	C21-steroid hormone biosynthetic process	BP
GO:0006729	1	tetrahydrobiopterin biosynthetic process	BP
GO:0006730	2	one-carbon metabolic process	BP
GO:0006734	1	NADH metabolic process	BP
GO:0006749	1	glutathione metabolic process	BP
GO:0006754	2	ATP biosynthetic process	BP
GO:0006768	2	biotin metabolic process	BP
GO:0006796	1	phosphate-containing compound metabolic process	BP
GO:0006805	2	xenobiotic metabolic process	BP
GO:0006809	1	nitric oxide biosynthetic process	BP
GO:0006811	2	ion transport	BP
GO:0006816	1	calcium ion transport	BP
GO:0006821	2	chloride transport	BP
GO:0006839	1	mitochondrial transport	BP
GO:0006851	2	mitochondrial calcium ion transmembrane transport	BP
GO:0006853	2	carnitine shuttle	BP
GO:0006869	2	lipid transport	BP
GO:0006874	3	cellular calcium ion homeostasis	BP
GO:0006879	1	cellular iron ion homeostasis	BP
GO:0006883	1	cellular sodium ion homeostasis	BP
GO:0006886	8	intracellular protein transport	BP
GO:0006887	1	exocytosis	BP
GO:0006888	7	ER to Golgi vesicle-mediated transport	BP
GO:0006890	6	retrograde vesicle-mediated transport, Golgi to ER	BP
GO:0006891	2	intra-Golgi vesicle-mediated transport	BP
GO:0006897	2	endocytosis	BP
GO:0006898	8	receptor-mediated endocytosis	BP
GO:0006900	2	vesicle budding from membrane	BP
GO:0006909	1	phagocytosis	BP
GO:0006911	1	phagocytosis, engulfment	BP
GO:0006913	1	nucleocytoplasmic transport	BP
GO:0006914	4	autophagy	BP
GO:0006915	10	apoptotic process	BP
GO:0006919	2	activation of cysteine-type endopeptidase activity involved in apoptotic process	BP
GO:0006930	2	substrate-dependent cell migration, cell extension	BP
GO:0006933	1	negative regulation of cell adhesion involved in substrate-bound cell migration	BP
GO:0006936	6	muscle contraction	BP
GO:0006941	1	striated muscle contraction	BP
GO:0006953	1	acute-phase response	BP
GO:0006954	7	inflammatory response	BP
GO:0006959	1	humoral immune response	BP
GO:0006974	11	cellular response to DNA damage stimulus	BP
GO:0006977	4	DNA damage response, signal transduction by p53 class mediator resulting in cell cycle arrest	BP
GO:0006979	5	response to oxidative stress	BP
GO:0006983	2	ER overload response	BP
GO:0006986	11	response to unfolded protein	BP
GO:0006999	1	nuclear pore organization	BP
GO:0007000	2	nucleolus organization	BP
GO:0007004	5	telomere maintenance via telomerase	BP
GO:0007005	5	mitochondrion organization	BP
GO:0007009	1	plasma membrane organization	BP
GO:0007010	11	cytoskeleton organization	BP
GO:0007015	3	actin filament organization	BP
GO:0007016	3	cytoskeletal anchoring at plasma membrane	BP
GO:0007017	3	microtubule-based process	BP
GO:0007018	3	microtubule-based movement	BP
GO:0007019	2	microtubule depolymerization	BP
GO:0007021	2	tubulin complex assembly	BP
GO:0007023	1	post-chaperonin tubulin folding pathway	BP
GO:0007026	1	negative regulation of microtubule depolymerization	BP
GO:0007029	1	endoplasmic reticulum organization	BP
GO:0007030	3	Golgi organization	BP
GO:0007032	1	endosome organization	BP
GO:0007041	1	lysosomal transport	BP
GO:0007043	3	cell-cell junction assembly	BP
GO:0007044	1	cell-substrate junction assembly	BP
GO:0007049	14	cell cycle	BP
GO:0007050	5	cell cycle arrest	BP
GO:0007051	2	spindle organization	BP
GO:0007052	4	mitotic spindle organization	BP
GO:0007057	1	spindle assembly involved in female meiosis I	BP
GO:0007059	2	chromosome segregation	BP
GO:0007062	2	sister chromatid cohesion	BP
GO:0007072	1	positive regulation of transcription involved in exit from mitosis	BP
GO:0007077	2	mitotic nuclear envelope disassembly	BP
GO:0007079	1	mitotic chromosome movement towards spindle pole	BP
GO:0007080	4	mitotic metaphase plate congression	BP
GO:0007084	1	mitotic nuclear envelope reassembly	BP
GO:0007088	2	regulation of mitotic nuclear division	BP
GO:0007094	5	mitotic spindle assembly checkpoint	BP
GO:0007095	1	mitotic G2 DNA damage checkpoint	BP
GO:0007097	1	nuclear migration	BP
GO:0007098	3	centrosome cycle	BP
GO:0007100	1	mitotic centrosome separation	BP
GO:0007130	1	synaptonemal complex assembly	BP
GO:0007131	1	reciprocal meiotic recombination	BP
GO:0007140	1	male meiotic nuclear division	BP
GO:0007155	5	cell adhesion	BP
GO:0007156	2	homophilic cell adhesion via plasma membrane adhesion molecules	BP
GO:0007159	1	leukocyte cell-cell adhesion	BP
GO:0007160	1	cell-matrix adhesion	BP
GO:0007165	18	signal transduction	BP
GO:0007166	4	cell surface receptor signaling pathway	BP
GO:0007169	1	transmembrane receptor protein tyrosine kinase signaling pathway	BP
GO:0007172	1	signal complex assembly	BP
GO:0007173	3	epidermal growth factor receptor signaling pathway	BP
GO:0007179	3	transforming growth factor beta receptor signaling pathway	BP
GO:0007182	2	common-partner SMAD protein phosphorylation	BP
GO:0007183	1	SMAD protein complex assembly	BP
GO:0007186	5	G protein-coupled receptor signaling pathway	BP
GO:0007187	1	G protein-coupled receptor signaling pathway, coupled to cyclic nucleotide second messenger	BP
GO:0007190	1	activation of adenylate cyclase activity	BP
GO:0007194	1	negative regulation of adenylate cyclase activity	BP
GO:0007195	1	adenylate cyclase-inhibiting dopamine receptor signaling pathway	BP
GO:0007204	1	positive regulation of cytosolic calcium ion concentration	BP
GO:0007219	5	Notch signaling pathway	BP
GO:0007221	3	positive regulation of transcription of Notch receptor target	BP
GO:0007223	2	Wnt signaling pathway, calcium modulating pathway	BP
GO:0007229	3	integrin-mediated signaling pathway	BP
GO:0007249	1	I-kappaB kinase/NF-kappaB signaling	BP
GO:0007252	1	I-kappaB phosphorylation	BP
GO:0007254	2	JNK cascade	BP
GO:0007257	1	activation of JUN kinase activity	BP
GO:0007264	1	small GTPase mediated signal transduction	BP
GO:0007265	5	Ras protein signal transduction	BP
GO:0007266	1	Rho protein signal transduction	BP
GO:0007268	1	chemical synaptic transmission	BP
GO:0007269	1	neurotransmitter secretion	BP
GO:0007270	1	neuron-neuron synaptic transmission	BP
GO:0007274	1	neuromuscular synaptic transmission	BP
GO:0007275	5	multicellular organism development	BP
GO:0007283	8	spermatogenesis	BP
GO:0007286	4	spermatid development	BP
GO:0007338	3	single fertilization	BP
GO:0007339	8	binding of sperm to zona pellucida	BP
GO:0007346	4	regulation of mitotic cell cycle	BP
GO:0007352	1	zygotic specification of dorsal/ventral axis	BP
GO:0007368	1	determination of left/right symmetry	BP
GO:0007369	2	gastrulation	BP
GO:0007379	1	segment specification	BP
GO:0007399	3	nervous system development	BP
GO:0007409	1	axonogenesis	BP
GO:0007411	6	axon guidance	BP
GO:0007416	1	synapse assembly	BP
GO:0007417	1	central nervous system development	BP
GO:0007420	3	brain development	BP
GO:0007492	1	endoderm development	BP
GO:0007494	1	midgut development	BP
GO:0007507	6	heart development	BP
GO:0007512	1	adult heart development	BP
GO:0007517	2	muscle organ development	BP
GO:0007519	2	skeletal muscle tissue development	BP
GO:0007520	2	myoblast fusion	BP
GO:0007525	1	somatic muscle development	BP
GO:0007528	1	neuromuscular junction development	BP
GO:0007565	1	female pregnancy	BP
GO:0007566	2	embryo implantation	BP
GO:0007568	5	aging	BP
GO:0007569	2	cell aging	BP
GO:0007584	4	response to nutrient	BP
GO:0007586	1	digestion	BP
GO:0007596	3	blood coagulation	BP
GO:0007601	1	visual perception	BP
GO:0007605	2	sensory perception of sound	BP
GO:0007611	1	learning or memory	BP
GO:0007612	3	learning	BP
GO:0007613	2	memory	BP
GO:0007614	1	short-term memory	BP
GO:0007616	1	long-term memory	BP
GO:0007623	3	circadian rhythm	BP
GO:0008013	5	beta-catenin binding	MF
GO:0008017	8	microtubule binding	MF
GO:0008022	13	protein C-terminus binding	MF
GO:0008024	1	cyclin/CDK positive transcription elongation factor complex	CC
GO:0008028	1	monocarboxylic acid transmembrane transporter activity	MF
GO:0008076	1	voltage-gated potassium channel complex	CC
GO:0008080	1	N-acetyltransferase activity	MF
GO:0008083	1	growth factor activity	MF
GO:0008088	1	axo-dendritic transport	BP
GO:0008089	1	anterograde axonal transport	BP
GO:0008091	2	spectrin	CC
GO:0008092	1	cytoskeletal protein binding	MF
GO:0008093	1	cytoskeletal adaptor activity	MF
GO:0008094	1	DNA-dependent ATPase activity	MF
GO:0008097	2	5S rRNA binding	MF
GO:0008104	2	protein localization	BP
GO:0008134	15	transcription factor binding	MF
GO:0008135	10	translation factor activity, RNA binding	MF
GO:0008138	2	protein tyrosine/serine/threonine phosphatase activity	MF
GO:0008139	5	nuclear localization sequence binding	MF
GO:0008143	4	poly(A) binding	MF
GO:0008144	4	drug binding	MF
GO:0008150	6	biological_process	BP
GO:0008156	2	negative regulation of DNA replication	BP
GO:0008157	2	protein phosphatase 1 binding	MF
GO:0008168	3	methyltransferase activity	MF
GO:0008179	1	adenylate cyclase binding	MF
GO:0008180	5	COP9 signalosome	CC
GO:0008186	1	RNA-dependent ATPase activity	MF
GO:0008187	2	poly-pyrimidine tract binding	MF
GO:0008190	3	eukaryotic initiation factor 4E binding	MF
GO:0008200	1	ion channel inhibitor activity	MF
GO:0008201	3	heparin binding	MF
GO:0008203	1	cholesterol metabolic process	BP
GO:0008217	3	regulation of blood pressure	BP
GO:0008219	1	cell death	BP
GO:0008233	1	peptidase activity	MF
GO:0008235	1	metalloexopeptidase activity	MF
GO:0008236	1	serine-type peptidase activity	MF
GO:0008237	1	metallopeptidase activity	MF
GO:0008266	2	poly(U) RNA binding	MF
GO:0008270	29	zinc ion binding	MF
GO:0008271	1	secondary active sulfate transmembrane transporter activity	MF
GO:0008272	1	sulfate transport	BP
GO:0008277	1	regulation of G protein-coupled receptor signaling pathway	BP
GO:0008283	21	cell proliferation	BP
GO:0008284	14	positive regulation of cell proliferation	BP
GO:0008285	11	negative regulation of cell proliferation	BP
GO:0008286	2	insulin receptor signaling pathway	BP
GO:0008289	4	lipid binding	MF
GO:0008290	1	F-actin capping protein complex	CC
GO:0008295	2	spermidine biosynthetic process	BP
GO:0008301	1	DNA binding, bending	MF
GO:0008307	1	structural constituent of muscle	MF
GO:0008308	1	voltage-gated anion channel activity	MF
GO:0008309	1	double-stranded DNA exodeoxyribonuclease activity	MF
GO:0008312	1	7S RNA binding	MF
GO:0008327	1	methyl-CpG binding	MF
GO:0008334	1	histone mRNA metabolic process	BP
GO:0008360	6	regulation of cell shape	BP
GO:0008361	1	regulation of cell size	BP
GO:0008379	2	thioredoxin peroxidase activity	MF
GO:0008380	20	RNA splicing	BP
GO:0008408	1	3'-5' exonuclease activity	MF
GO:0008409	1	5'-3' exonuclease activity	MF
GO:0008426	1	protein kinase C inhibitor activity	MF
GO:0008432	2	JUN kinase binding	MF
GO:0008440	1	inositol-1,4,5-trisphosphate 3-kinase activity	MF
GO:0008469	1	histone-arginine N-methyltransferase activity	MF
GO:0008494	1	translation activator activity	MF
GO:0008526	1	phosphatidylinositol transporter activity	MF
GO:0008534	1	oxidized purine nucleobase lesion DNA N-glycosylase activity	MF
GO:0008536	7	Ran GTPase binding	MF
GO:0008540	2	proteasome regulatory particle, base subcomplex	CC
GO:0008542	1	visual learning	BP
GO:0008543	6	fibroblast growth factor receptor signaling pathway	BP
GO:0008544	8	epidermis development	BP
GO:0008565	6	protein transporter activity	MF
GO:0008574	1	ATP-dependent microtubule motor activity, plus-end-directed	MF
GO:0008584	4	male gonad development	BP
GO:0008589	1	regulation of smoothened signaling pathway	BP
GO:0008603	1	cAMP-dependent protein kinase regulator activity	MF
GO:0008608	3	attachment of spindle microtubules to kinetochore	BP
GO:0008610	2	lipid biosynthetic process	BP
GO:0008611	1	ether lipid biosynthetic process	BP
GO:0008625	2	extrinsic apoptotic signaling pathway via death domain receptors	BP
GO:0008631	1	intrinsic apoptotic signaling pathway in response to oxidative stress	BP
GO:0008637	1	apoptotic mitochondrial changes	BP
GO:0008650	1	rRNA (uridine-2'-O-)-methyltransferase activity	MF
GO:0008656	1	cysteine-type endopeptidase activator activity involved in apoptotic process	MF
GO:0008659	1	(3R)-hydroxymyristoyl-[acyl-carrier-protein] dehydratase activity	MF
GO:0008732	1	L-allo-threonine aldolase activity	MF
GO:0008757	1	S-adenosylmethionine-dependent methyltransferase activity	MF
GO:0008823	1	cupric reductase activity	MF
GO:0008929	1	methylglyoxal synthase activity	MF
GO:0009048	2	dosage compensation by inactivation of X chromosome	BP
GO:0009052	1	pentose-phosphate shunt, non-oxidative branch	BP
GO:0009055	1	electron transfer activity	MF
GO:0009060	2	aerobic respiration	BP
GO:0009101	1	glycoprotein biosynthetic process	BP
GO:0009113	1	purine nucleobase biosynthetic process	BP
GO:0009168	2	purine ribonucleoside monophosphate biosynthetic process	BP
GO:0009235	1	cobalamin metabolic process	BP
GO:0009267	2	cellular response to starvation	BP
GO:0009299	1	mRNA transcription	BP
GO:0009303	2	rRNA transcription	BP
GO:0009306	4	protein secretion	BP
GO:0009311	1	oligosaccharide metabolic process	BP
GO:0009328	1	phenylalanine-tRNA ligase complex	CC
GO:0009346	1	citrate lyase complex	CC
GO:0009374	3	biotin binding	MF
GO:0009408	2	response to heat	BP
GO:0009409	1	response to cold	BP
GO:0009411	1	response to UV	BP
GO:0009611	1	response to wounding	BP
GO:0009612	1	response to mechanical stimulus	BP
GO:0009615	8	response to virus	BP
GO:0009629	1	response to gravity	BP
GO:0009631	1	cold acclimation	BP
GO:0009636	1	response to toxic substance	BP
GO:0009650	1	UV protection	BP
GO:0009651	1	response to salt stress	BP
GO:0009653	1	anatomical structure morphogenesis	BP
GO:0009725	1	response to hormone	BP
GO:0009743	1	response to carbohydrate	BP
GO:0009749	2	response to glucose	BP
GO:0009789	1	positive regulation of abscisic acid-activated signaling pathway	BP
GO:0009791	2	post-embryonic development	BP
GO:0009890	1	negative regulation of biosynthetic process	BP
GO:0009897	1	external side of plasma membrane	CC
GO:0009898	1	cytoplasmic side of plasma membrane	CC
GO:0009912	1	auditory receptor cell fate commitment	BP
GO:0009913	1	epidermal cell differentiation	BP
GO:0009925	1	basal plasma membrane	CC
GO:0009948	1	anterior/posterior axis specification	BP
GO:0009952	3	anterior/posterior pattern specification	BP
GO:0009957	1	epidermal cell fate specification	BP
GO:0009967	2	positive regulation of signal transduction	BP
GO:0009986	17	cell surface	CC
GO:0009987	1	cellular process	BP
GO:0009991	1	response to extracellular stimulus	BP
GO:0010008	3	endosome membrane	CC
GO:0010035	2	response to inorganic substance	BP
GO:0010043	2	response to zinc ion	BP
GO:0010046	1	response to mycotoxin	BP
GO:0010165	1	response to X-ray	BP
GO:0010212	1	response to ionizing radiation	BP
GO:0010248	1	establishment or maintenance of transmembrane electrochemical gradient	BP
GO:0010288	1	response to lead ion	BP
GO:0010314	1	phosphatidylinositol-5-phosphate binding	MF
GO:0010332	1	response to gamma radiation	BP
GO:0010389	7	regulation of G2/M transition of mitotic cell cycle	BP
GO:0010390	1	histone monoubiquitination	BP
GO:0010458	1	exit from mitosis	BP
GO:0010460	1	positive regulation of heart rate	BP
GO:0010467	1	gene expression	BP
GO:0010468	2	regulation of gene expression	BP
GO:0010469	5	regulation of signaling receptor activity	BP
GO:0010485	1	H4 histone acetyltransferase activity	MF
GO:0010494	10	cytoplasmic stress granule	CC
GO:0010501	2	RNA secondary structure unwinding	BP
GO:0010506	3	regulation of autophagy	BP
GO:0010507	4	negative regulation of autophagy	BP
GO:0010508	2	positive regulation of autophagy	BP
GO:0010564	1	regulation of cell cycle process	BP
GO:0010586	4	miRNA metabolic process	BP
GO:0010591	2	regulation of lamellipodium assembly	BP
GO:0010594	1	regulation of endothelial cell migration	BP
GO:0010595	1	positive regulation of endothelial cell migration	BP
GO:0010603	1	regulation of cytoplasmic mRNA processing body assembly	BP
GO:0010608	2	posttranscriptional regulation of gene expression	BP
GO:0010613	2	positive regulation of cardiac muscle hypertrophy	BP
GO:0010628	15	positive regulation of gene expression	BP
GO:0010629	15	negative regulation of gene expression	BP
GO:0010632	1	regulation of epithelial cell migration	BP
GO:0010634	1	positive regulation of epithelial cell migration	BP
GO:0010669	1	epithelial structure maintenance	BP
GO:0010718	2	positive regulation of epithelial to mesenchymal transition	BP
GO:0010737	2	protein kinase A signaling	BP
GO:0010739	2	positive regulation of protein kinase A signaling	BP
GO:0010756	1	positive regulation of plasminogen activation	BP
GO:0010760	1	negative regulation of macrophage chemotaxis	BP
GO:0010768	1	negative regulation of transcription from RNA polymerase II promoter in response to UV-induced DNA damage	BP
GO:0010793	1	regulation of mRNA export from nucleus	BP
GO:0010800	3	positive regulation of peptidyl-threonine phosphorylation	BP
GO:0010801	2	negative regulation of peptidyl-threonine phosphorylation	BP
GO:0010803	1	regulation of tumor necrosis factor-mediated signaling pathway	BP
GO:0010804	1	negative regulation of tumor necrosis factor-mediated signaling pathway	BP
GO:0010821	2	regulation of mitochondrion organization	BP
GO:0010824	2	regulation of centrosome duplication	BP
GO:0010826	1	negative regulation of centrosome duplication	BP
GO:0010827	1	regulation of glucose transmembrane transport	BP
GO:0010830	1	regulation of myotube differentiation	BP
GO:0010832	1	negative regulation of myotube differentiation	BP
GO:0010835	1	regulation of protein ADP-ribosylation	BP
GO:0010837	1	regulation of keratinocyte proliferation	BP
GO:0010855	1	adenylate cyclase inhibitor activity	MF
GO:0010856	1	adenylate cyclase activator activity	MF
GO:0010858	1	calcium-dependent protein kinase regulator activity	MF
GO:0010870	1	positive regulation of receptor biosynthetic process	BP
GO:0010880	1	regulation of release of sequestered calcium ion into cytosol by sarcoplasmic reticulum	BP
GO:0010881	2	regulation of cardiac muscle contraction by regulation of the release of sequestered calcium ion	BP
GO:0010882	1	regulation of cardiac muscle contraction by calcium ion signaling	BP
GO:0010884	1	positive regulation of lipid storage	BP
GO:0010906	1	regulation of glucose metabolic process	BP
GO:0010923	3	negative regulation of phosphatase activity	BP
GO:0010941	1	regulation of cell death	BP
GO:0010942	2	positive regulation of cell death	BP
GO:0010944	1	negative regulation of transcription by competitive promoter binding	BP
GO:0010951	1	negative regulation of endopeptidase activity	BP
GO:0010965	1	regulation of mitotic sister chromatid separation	BP
GO:0010971	1	positive regulation of G2/M transition of mitotic cell cycle	BP
GO:0010972	1	negative regulation of G2/M transition of mitotic cell cycle	BP
GO:0010976	3	positive regulation of neuron projection development	BP
GO:0010977	1	negative regulation of neuron projection development	BP
GO:0010988	1	regulation of low-density lipoprotein particle clearance	BP
GO:0010989	1	negative regulation of low-density lipoprotein particle clearance	BP
GO:0010994	1	free ubiquitin chain polymerization	BP
GO:0010997	2	anaphase-promoting complex binding	MF
GO:0010998	1	regulation of translational initiation by eIF2 alpha phosphorylation	BP
GO:0012501	1	programmed cell death	BP
GO:0012505	2	endomembrane system	CC
GO:0012506	1	vesicle membrane	CC
GO:0014003	1	oligodendrocyte development	BP
GO:0014009	1	glial cell proliferation	BP
GO:0014029	1	neural crest formation	BP
GO:0014032	1	neural crest cell development	BP
GO:0014068	1	positive regulation of phosphatidylinositol 3-kinase signaling	BP
GO:0014069	19	postsynaptic density	CC
GO:0014070	1	response to organic cyclic compound	BP
GO:0014701	1	junctional sarcoplasmic reticulum membrane	CC
GO:0014704	3	intercalated disc	CC
GO:0014707	1	branchiomeric skeletal muscle development	BP
GO:0014731	1	spectrin-associated cytoskeleton	CC
GO:0014808	1	release of sequestered calcium ion into cytosol by sarcoplasmic reticulum	BP
GO:0014823	2	response to activity	BP
GO:0014829	1	vascular smooth muscle contraction	BP
GO:0014839	1	myoblast migration involved in skeletal muscle regeneration	BP
GO:0014850	2	response to muscle activity	BP
GO:0014870	1	response to muscle inactivity	BP
GO:0014898	1	cardiac muscle hypertrophy in response to stress	BP
GO:0015030	9	Cajal body	CC
GO:0015031	9	protein transport	BP
GO:0015036	1	disulfide oxidoreductase activity	MF
GO:0015037	3	peptide disulfide oxidoreductase activity	MF
GO:0015075	1	ion transmembrane transporter activity	MF
GO:0015106	1	bicarbonate transmembrane transporter activity	MF
GO:0015108	1	chloride transmembrane transporter activity	MF
GO:0015116	1	sulfate transmembrane transporter activity	MF
GO:0015129	1	lactate transmembrane transporter activity	MF
GO:0015232	1	heme transporter activity	MF
GO:0015278	1	calcium-release channel activity	MF
GO:0015288	1	porin activity	MF
GO:0015293	1	symporter activity	MF
GO:0015301	1	anion:anion antiporter activity	MF
GO:0015459	1	potassium channel regulator activity	MF
GO:0015499	1	formate transmembrane transporter activity	MF
GO:0015562	1	efflux transmembrane transporter activity	MF
GO:0015629	19	actin cytoskeleton	CC
GO:0015630	14	microtubule cytoskeleton	CC
GO:0015631	5	tubulin binding	MF
GO:0015643	3	toxic substance binding	MF
GO:0015660	1	formate efflux transmembrane transporter activity	MF
GO:0015677	1	copper ion import	BP
GO:0015698	1	inorganic anion transport	BP
GO:0015701	1	bicarbonate transport	BP
GO:0015718	1	monocarboxylic acid transport	BP
GO:0015724	1	formate transport	BP
GO:0015797	1	mannitol transport	BP
GO:0015813	1	L-glutamate transmembrane transport	BP
GO:0015853	1	adenine transport	BP
GO:0015886	1	heme transport	BP
GO:0015914	1	phospholipid transport	BP
GO:0015926	1	glucosidase activity	MF
GO:0015935	6	small ribosomal subunit	CC
GO:0015936	1	coenzyme A metabolic process	BP
GO:0015949	1	nucleobase-containing small molecule interconversion	BP
GO:0015991	1	ATP hydrolysis coupled proton transport	BP
GO:0016010	1	dystrophin-associated glycoprotein complex	CC
GO:0016018	3	cyclosporin A binding	MF
GO:0016020	174	membrane	CC
GO:0016021	21	integral component of membrane	CC
GO:0016032	30	viral process	BP
GO:0016050	1	vesicle organization	BP
GO:0016055	7	Wnt signaling pathway	BP
GO:0016070	8	RNA metabolic process	BP
GO:0016071	2	mRNA metabolic process	BP
GO:0016075	1	rRNA catabolic process	BP
GO:0016188	1	synaptic vesicle maturation	BP
GO:0016192	4	vesicle-mediated transport	BP
GO:0016197	5	endosomal transport	BP
GO:0016208	1	AMP binding	MF
GO:0016209	1	antioxidant activity	MF
GO:0016226	2	iron-sulfur cluster assembly	BP
GO:0016233	1	telomere capping	BP
GO:0016234	3	inclusion body	CC
GO:0016235	5	aggresome	CC
GO:0016236	5	macroautophagy	BP
GO:0016239	2	positive regulation of macroautophagy	BP
GO:0016241	1	regulation of macroautophagy	BP
GO:0016251	1	RNA polymerase II general transcription initiation factor activity	MF
GO:0016266	2	O-glycan processing	BP
GO:0016274	1	protein-arginine N-methyltransferase activity	MF
GO:0016277	1	[myelin basic protein]-arginine N-methyltransferase activity	MF
GO:0016281	6	eukaryotic translation initiation factor 4F complex	CC
GO:0016282	2	eukaryotic 43S preinitiation complex	CC
GO:0016295	1	myristoyl-[acyl-carrier-protein] hydrolase activity	MF
GO:0016296	1	palmitoyl-[acyl-carrier-protein] hydrolase activity	MF
GO:0016301	5	kinase activity	MF
GO:0016310	2	phosphorylation	BP
GO:0016311	2	dephosphorylation	BP
GO:0016321	1	female meiosis chromosome segregation	BP
GO:0016323	9	basolateral plasma membrane	CC
GO:0016324	10	apical plasma membrane	CC
GO:0016327	1	apicolateral plasma membrane	CC
GO:0016328	6	lateral plasma membrane	CC
GO:0016339	1	calcium-dependent cell-cell adhesion via plasma membrane cell adhesion molecules	BP
GO:0016358	3	dendrite development	BP
GO:0016363	11	nuclear matrix	CC
GO:0016407	1	acetyltransferase activity	MF
GO:0016409	1	palmitoyltransferase activity	MF
GO:0016428	1	tRNA (cytosine-5-)-methyltransferase activity	MF
GO:0016435	1	rRNA (guanine) methyltransferase activity	MF
GO:0016442	1	RISC complex	CC
GO:0016459	2	myosin complex	CC
GO:0016460	1	myosin II complex	CC
GO:0016461	1	unconventional myosin complex	CC
GO:0016477	3	cell migration	BP
GO:0016479	1	negative regulation of transcription by RNA polymerase I	BP
GO:0016485	1	protein processing	BP
GO:0016525	1	negative regulation of angiogenesis	BP
GO:0016529	1	sarcoplasmic reticulum	CC
GO:0016538	1	cyclin-dependent protein serine/threonine kinase regulator activity	MF
GO:0016567	9	protein ubiquitination	BP
GO:0016569	1	covalent chromatin modification	BP
GO:0016571	1	histone methylation	BP
GO:0016573	3	histone acetylation	BP
GO:0016575	5	histone deacetylation	BP
GO:0016577	1	histone demethylation	BP
GO:0016578	1	histone deubiquitination	BP
GO:0016579	12	protein deubiquitination	BP
GO:0016580	1	Sin3 complex	CC
GO:0016581	2	NuRD complex	CC
GO:0016584	2	nucleosome positioning	BP
GO:0016589	1	NURF complex	CC
GO:0016592	3	mediator complex	CC
GO:0016593	1	Cdc73/Paf1 complex	CC
GO:0016597	2	amino acid binding	MF
GO:0016604	19	nuclear body	CC
GO:0016605	1	PML body	CC
GO:0016607	46	nuclear speck	CC
GO:0016655	1	oxidoreductase activity, acting on NAD(P)H, quinone or similar compound as acceptor	MF
GO:0016740	1	transferase activity	MF
GO:0016757	1	transferase activity, transferring glycosyl groups	MF
GO:0016787	2	hydrolase activity	MF
GO:0016791	3	phosphatase activity	MF
GO:0016829	1	lyase activity	MF
GO:0016887	19	ATPase activity	MF
GO:0016925	2	protein sumoylation	BP
GO:0017015	1	regulation of transforming growth factor beta receptor signaling pathway	BP
GO:0017017	1	MAP kinase tyrosine/serine/threonine phosphatase activity	MF
GO:0017022	1	myosin binding	MF
GO:0017025	4	TBP-class protein binding	MF
GO:0017048	4	Rho GTPase binding	MF
GO:0017053	2	transcriptional repressor complex	CC
GO:0017055	1	negative regulation of RNA polymerase II transcriptional preinitiation complex assembly	BP
GO:0017056	3	structural constituent of nuclear pore	MF
GO:0017069	3	snRNA binding	MF
GO:0017085	1	response to insecticide	BP
GO:0017098	1	sulfonylurea receptor binding	MF
GO:0017101	2	aminoacyl-tRNA synthetase multienzyme complex	CC
GO:0017108	1	5'-flap endonuclease activity	MF
GO:0017111	1	nucleoside-triphosphatase activity	MF
GO:0017124	2	SH3 domain binding	MF
GO:0017130	1	poly(C) RNA binding	MF
GO:0017134	2	fibroblast growth factor binding	MF
GO:0017137	2	Rab GTPase binding	MF
GO:0017144	1	drug metabolic process	BP
GO:0017145	1	stem cell division	BP
GO:0017148	10	negative regulation of translation	BP
GO:0017160	1	Ral GTPase binding	MF
GO:0017166	1	vinculin binding	MF
GO:0017177	1	glucosidase II complex	CC
GO:0018076	1	N-terminal peptidyl-lysine acetylation	BP
GO:0018105	3	peptidyl-serine phosphorylation	BP
GO:0018107	2	peptidyl-threonine phosphorylation	BP
GO:0018108	3	peptidyl-tyrosine phosphorylation	BP
GO:0018149	4	peptide cross-linking	BP
GO:0018206	1	peptidyl-methionine modification	BP
GO:0018216	1	peptidyl-arginine methylation	BP
GO:0018230	1	peptidyl-L-cysteine S-palmitoylation	BP
GO:0018345	1	protein palmitoylation	BP
GO:0019003	2	GDP binding	MF
GO:0019054	3	modulation by virus of host process	BP
GO:0019058	2	viral life cycle	BP
GO:0019060	1	intracellular transport of viral protein in host cell	BP
GO:0019061	1	uncoating of virus	BP
GO:0019062	1	virion attachment to host cell	BP
GO:0019064	1	fusion of virus membrane with host plasma membrane	BP
GO:0019068	2	virion assembly	BP
GO:0019074	1	viral RNA genome packaging	BP
GO:0019076	1	viral release from host cell	BP
GO:0019081	1	viral translation	BP
GO:0019104	1	DNA N-glycosylase activity	MF
GO:0019207	1	kinase regulator activity	MF
GO:0019213	1	deacetylase activity	MF
GO:0019216	1	regulation of lipid metabolic process	BP
GO:0019221	8	cytokine-mediated signaling pathway	BP
GO:0019237	1	centromeric DNA binding	MF
GO:0019242	1	methylglyoxal biosynthetic process	BP
GO:0019264	1	glycine biosynthetic process from serine	BP
GO:0019371	1	cyclooxygenase pathway	BP
GO:0019395	1	fatty acid oxidation	BP
GO:0019430	1	removal of superoxide radicals	BP
GO:0019471	1	4-hydroxyproline metabolic process	BP
GO:0019531	1	oxalate transmembrane transporter activity	MF
GO:0019532	1	oxalate transport	BP
GO:0019538	1	protein metabolic process	BP
GO:0019556	1	histidine catabolic process to glutamate and formamide	BP
GO:0019557	1	histidine catabolic process to glutamate and formate	BP
GO:0019563	1	glycerol catabolic process	BP
GO:0019674	1	NAD metabolic process	BP
GO:0019706	1	protein-cysteine S-palmitoyltransferase activity	MF
GO:0019722	2	calcium-mediated signaling	BP
GO:0019730	3	antimicrobial humoral response	BP
GO:0019752	1	carboxylic acid metabolic process	BP
GO:0019788	1	NEDD8 transferase activity	MF
GO:0019789	2	SUMO transferase activity	MF
GO:0019810	1	putrescine binding	MF
GO:0019825	1	oxygen binding	MF
GO:0019827	3	stem cell population maintenance	BP
GO:0019828	1	aspartic-type endopeptidase inhibitor activity	MF
GO:0019834	1	phospholipase A2 inhibitor activity	MF
GO:0019835	1	cytolysis	BP
GO:0019836	1	hemolysis by symbiont of host erythrocytes	BP
GO:0019843	4	rRNA binding	MF
GO:0019852	1	L-ascorbic acid metabolic process	BP
GO:0019855	1	calcium channel inhibitor activity	MF
GO:0019856	1	pyrimidine nucleobase biosynthetic process	BP
GO:0019885	1	antigen processing and presentation of endogenous peptide antigen via MHC class I	BP
GO:0019886	7	antigen processing and presentation of exogenous peptide antigen via MHC class II	BP
GO:0019887	1	protein kinase regulator activity	MF
GO:0019888	2	protein phosphatase regulator activity	MF
GO:0019894	2	kinesin binding	MF
GO:0019898	3	extrinsic component of membrane	CC
GO:0019899	24	enzyme binding	MF
GO:0019900	6	kinase binding	MF
GO:0019901	24	protein kinase binding	MF
GO:0019902	1	phosphatase binding	MF
GO:0019903	5	protein phosphatase binding	MF
GO:0019904	15	protein domain specific binding	MF
GO:0019905	2	syntaxin binding	MF
GO:0019918	1	peptidyl-arginine methylation, to symmetrical-dimethyl arginine	BP
GO:0019919	1	peptidyl-arginine methylation, to asymmetrical-dimethyl arginine	BP
GO:0019934	2	cGMP-mediated signaling	BP
GO:0019941	1	modification-dependent protein catabolic process	BP
GO:0019953	1	sexual reproduction	BP
GO:0019958	1	C-X-C chemokine binding	MF
GO:0019985	4	translesion synthesis	BP
GO:0021549	2	cerebellum development	BP
GO:0021589	1	cerebellum structural organization	BP
GO:0021680	1	cerebellar Purkinje cell layer development	BP
GO:0021762	5	substantia nigra development	BP
GO:0021766	2	hippocampus development	BP
GO:0021785	1	branchiomotor neuron axon guidance	BP
GO:0021915	1	neural tube development	BP
GO:0021943	1	formation of radial glial scaffolds	BP
GO:0021952	1	central nervous system projection neuron axonogenesis	BP
GO:0021955	3	central nervous system neuron axonogenesis	BP
GO:0021983	1	pituitary gland development	BP
GO:0021987	3	cerebral cortex development	BP
GO:0022007	2	convergent extension involved in neural plate elongation	BP
GO:0022400	2	regulation of rhodopsin mediated signaling pathway	BP
GO:0022408	2	negative regulation of cell-cell adhesion	BP
GO:0022417	2	protein maturation by protein folding	BP
GO:0022604	4	regulation of cell morphogenesis	BP
GO:0022612	1	gland morphogenesis	BP
GO:0022614	1	membrane to membrane docking	BP
GO:0022624	2	proteasome accessory complex	CC
GO:0022625	21	cytosolic large ribosomal subunit	CC
GO:0022626	2	cytosolic ribosome	CC
GO:0022627	19	cytosolic small ribosomal subunit	CC
GO:0022857	1	transmembrane transporter activity	MF
GO:0022898	1	regulation of transmembrane transporter activity	BP
GO:0022900	1	electron transport chain	BP
GO:0023014	1	signal transduction by protein phosphorylation	BP
GO:0023019	1	signal transduction involved in regulation of gene expression	BP
GO:0023026	4	MHC class II protein complex binding	MF
GO:0023041	1	neuronal signal transduction	BP
GO:0030007	1	cellular potassium ion homeostasis	BP
GO:0030010	5	establishment of cell polarity	BP
GO:0030014	1	CCR4-NOT complex	CC
GO:0030016	3	myofibril	CC
GO:0030017	3	sarcomere	CC
GO:0030018	10	Z disc	CC
GO:0030020	1	extracellular matrix structural constituent conferring tensile strength	MF
GO:0030027	7	lamellipodium	CC
GO:0030032	2	lamellipodium assembly	BP
GO:0030033	1	microvillus assembly	BP
GO:0030036	6	actin cytoskeleton organization	BP
GO:0030041	1	actin filament polymerization	BP
GO:0030042	2	actin filament depolymerization	BP
GO:0030043	1	actin filament fragmentation	BP
GO:0030048	1	actin filament-based movement	BP
GO:0030049	1	muscle filament sliding	BP
GO:0030050	1	vesicle transport along actin filament	BP
GO:0030054	4	cell junction	CC
GO:0030055	1	cell-substrate junction	CC
GO:0030057	3	desmosome	CC
GO:0030060	1	L-malate dehydrogenase activity	MF
GO:0030061	1	mitochondrial crista	CC
GO:0030071	1	regulation of mitotic metaphase/anaphase transition	BP
GO:0030073	2	insulin secretion	BP
GO:0030097	2	hemopoiesis	BP
GO:0030100	1	regulation of endocytosis	BP
GO:0030101	1	natural killer cell activation	BP
GO:0030119	1	AP-type membrane coat adaptor complex	CC
GO:0030122	3	AP-2 adaptor complex	CC
GO:0030123	1	AP-3 adaptor complex	CC
GO:0030126	2	COPI vesicle coat	CC
GO:0030132	1	clathrin coat of coated pit	CC
GO:0030133	4	transport vesicle	CC
GO:0030134	1	COPII-coated ER to Golgi transport vesicle	CC
GO:0030136	4	clathrin-coated vesicle	CC
GO:0030139	2	endocytic vesicle	CC
GO:0030141	1	secretory granule	CC
GO:0030145	1	manganese ion binding	MF
GO:0030154	6	cell differentiation	BP
GO:0030155	1	regulation of cell adhesion	BP
GO:0030156	1	benzodiazepine receptor binding	MF
GO:0030157	1	pancreatic juice secretion	BP
GO:0030165	3	PDZ domain binding	MF
GO:0030168	1	platelet activation	BP
GO:0030170	2	pyridoxal phosphate binding	MF
GO:0030175	4	filopodium	CC
GO:0030176	1	integral component of endoplasmic reticulum membrane	CC
GO:0030177	2	positive regulation of Wnt signaling pathway	BP
GO:0030178	1	negative regulation of Wnt signaling pathway	BP
GO:0030182	3	neuron differentiation	BP
GO:0030183	2	B cell differentiation	BP
GO:0030198	3	extracellular matrix organization	BP
GO:0030216	5	keratinocyte differentiation	BP
GO:0030218	3	erythrocyte differentiation	BP
GO:0030220	1	platelet formation	BP
GO:0030223	1	neutrophil differentiation	BP
GO:0030224	2	monocyte differentiation	BP
GO:0030235	4	nitric-oxide synthase regulator activity	MF
GO:0030246	4	carbohydrate binding	MF
GO:0030260	1	entry into host cell	BP
GO:0030261	2	chromosome condensation	BP
GO:0030274	1	LIM domain binding	MF
GO:0030276	3	clathrin binding	MF
GO:0030279	1	negative regulation of ossification	BP
GO:0030280	3	structural constituent of epidermis	MF
GO:0030286	1	dynein complex	CC
GO:0030292	1	protein tyrosine kinase inhibitor activity	MF
GO:0030295	1	protein kinase activator activity	MF
GO:0030307	4	positive regulation of cell growth	BP
GO:0030308	6	negative regulation of cell growth	BP
GO:0030315	3	T-tubule	CC
GO:0030317	1	flagellated sperm motility	BP
GO:0030321	1	transepithelial chloride transport	BP
GO:0030324	2	lung development	BP
GO:0030325	1	adrenal gland development	BP
GO:0030330	2	DNA damage response, signal transduction by p53 class mediator	BP
GO:0030331	2	estrogen receptor binding	MF
GO:0030332	1	cyclin binding	MF
GO:0030334	3	regulation of cell migration	BP
GO:0030335	5	positive regulation of cell migration	BP
GO:0030336	3	negative regulation of cell migration	BP
GO:0030337	1	DNA polymerase processivity factor activity	MF
GO:0030372	1	high molecular weight B cell growth factor receptor binding	MF
GO:0030374	3	nuclear receptor transcription coactivator activity	MF
GO:0030388	1	fructose 1,6-bisphosphate metabolic process	BP
GO:0030424	11	axon	CC
GO:0030425	10	dendrite	CC
GO:0030426	5	growth cone	CC
GO:0030433	4	ubiquitin-dependent ERAD pathway	BP
GO:0030449	1	regulation of complement activation	BP
GO:0030478	1	actin cap	CC
GO:0030485	1	smooth muscle contractile fiber	CC
GO:0030488	1	tRNA methylation	BP
GO:0030490	3	maturation of SSU-rRNA	BP
GO:0030496	13	midbody	CC
GO:0030500	1	regulation of bone mineralization	BP
GO:0030501	1	positive regulation of bone mineralization	BP
GO:0030506	2	ankyrin binding	MF
GO:0030509	2	BMP signaling pathway	BP
GO:0030511	3	positive regulation of transforming growth factor beta receptor signaling pathway	BP
GO:0030512	5	negative regulation of transforming growth factor beta receptor signaling pathway	BP
GO:0030513	2	positive regulation of BMP signaling pathway	BP
GO:0030515	4	snoRNA binding	MF
GO:0030516	1	regulation of axon extension	BP
GO:0030518	1	intracellular steroid hormone receptor signaling pathway	BP
GO:0030520	3	intracellular estrogen receptor signaling pathway	BP
GO:0030521	5	androgen receptor signaling pathway	BP
GO:0030532	1	small nuclear ribonucleoprotein complex	CC
GO:0030544	5	Hsp70 protein binding	MF
GO:0030552	1	cAMP binding	MF
GO:0030618	1	transforming growth factor beta receptor, pathway-specific cytoplasmic mediator activity	MF
GO:0030619	1	U1 snRNA binding	MF
GO:0030621	2	U4 snRNA binding	MF
GO:0030622	2	U4atac snRNA binding	MF
GO:0030628	1	pre-mRNA 3'-splice site binding	MF
GO:0030644	1	cellular chloride ion homeostasis	BP
GO:0030659	6	cytoplasmic vesicle membrane	CC
GO:0030666	3	endocytic vesicle membrane	CC
GO:0030667	1	secretory granule membrane	CC
GO:0030669	2	clathrin-coated endocytic vesicle membrane	CC
GO:0030670	1	phagocytic vesicle membrane	CC
GO:0030672	1	synaptic vesicle membrane	CC
GO:0030673	2	axolemma	CC
GO:0030674	7	protein binding, bridging	MF
GO:0030687	5	preribosome, large subunit precursor	CC
GO:0030688	3	preribosome, small subunit precursor	CC
GO:0030695	1	GTPase regulator activity	MF
GO:0030705	2	cytoskeleton-dependent intracellular transport	BP
GO:0030833	2	regulation of actin filament polymerization	BP
GO:0030836	1	positive regulation of actin filament depolymerization	BP
GO:0030837	2	negative regulation of actin filament polymerization	BP
GO:0030838	2	positive regulation of actin filament polymerization	BP
GO:0030850	1	prostate gland development	BP
GO:0030855	4	epithelial cell differentiation	BP
GO:0030863	4	cortical cytoskeleton	CC
GO:0030864	5	cortical actin cytoskeleton	CC
GO:0030866	3	cortical actin cytoskeleton organization	BP
GO:0030867	1	rough endoplasmic reticulum membrane	CC
GO:0030870	1	Mre11 complex	CC
GO:0030877	2	beta-catenin destruction complex	CC
GO:0030879	1	mammary gland development	BP
GO:0030890	1	positive regulation of B cell proliferation	BP
GO:0030894	1	replisome	CC
GO:0030898	3	actin-dependent ATPase activity	MF
GO:0030900	2	forebrain development	BP
GO:0030901	1	midbrain development	BP
GO:0030911	2	TPR domain binding	MF
GO:0030942	1	endoplasmic reticulum signal peptide binding	MF
GO:0030951	3	establishment or maintenance of microtubule cytoskeleton polarity	BP
GO:0030953	2	astral microtubule organization	BP
GO:0030955	2	potassium ion binding	MF
GO:0030957	3	Tat protein binding	MF
GO:0030968	1	endoplasmic reticulum unfolded protein response	BP
GO:0030970	1	retrograde protein transport, ER to cytosol	BP
GO:0030971	7	receptor tyrosine kinase binding	MF
GO:0030992	1	intraciliary transport particle B	CC
GO:0031000	3	response to caffeine	BP
GO:0031011	2	Ino80 complex	CC
GO:0031012	2	extracellular matrix	CC
GO:0031016	1	pancreas development	BP
GO:0031018	1	endocrine pancreas development	BP
GO:0031032	1	actomyosin structure organization	BP
GO:0031047	1	gene silencing by RNA	BP
GO:0031053	1	primary miRNA processing	BP
GO:0031054	1	pre-miRNA processing	BP
GO:0031069	1	hair follicle morphogenesis	BP
GO:0031072	8	heat shock protein binding	MF
GO:0031090	1	organelle membrane	CC
GO:0031093	3	platelet alpha granule lumen	CC
GO:0031098	1	stress-activated protein kinase signaling cascade	BP
GO:0031100	4	animal organ regeneration	BP
GO:0031116	1	positive regulation of microtubule polymerization	BP
GO:0031118	1	rRNA pseudouridine synthesis	BP
GO:0031120	1	snRNA pseudouridine synthesis	BP
GO:0031122	1	cytoplasmic microtubule organization	BP
GO:0031124	6	mRNA 3'-end processing	BP
GO:0031143	1	pseudopodium	CC
GO:0031145	6	anaphase-promoting complex-dependent catabolic process	BP
GO:0031167	1	rRNA methylation	BP
GO:0031175	3	neuron projection development	BP
GO:0031177	1	phosphopantetheine binding	MF
GO:0031214	1	biomineral tissue development	BP
GO:0031224	1	intrinsic component of membrane	CC
GO:0031228	1	intrinsic component of Golgi membrane	CC
GO:0031232	1	extrinsic component of external side of plasma membrane	CC
GO:0031234	2	extrinsic component of cytoplasmic side of plasma membrane	CC
GO:0031247	1	actin rod assembly	BP
GO:0031249	1	denatured protein binding	MF
GO:0031252	1	cell leading edge	CC
GO:0031258	1	lamellipodium membrane	CC
GO:0031267	2	small GTPase binding	MF
GO:0031291	1	Ran protein signal transduction	BP
GO:0031297	1	replication fork processing	BP
GO:0031313	1	extrinsic component of endosome membrane	CC
GO:0031315	1	extrinsic component of mitochondrial outer membrane	CC
GO:0031325	4	positive regulation of cellular metabolic process	BP
GO:0031333	1	negative regulation of protein complex assembly	BP
GO:0031334	1	positive regulation of protein complex assembly	BP
GO:0031340	1	positive regulation of vesicle fusion	BP
GO:0031365	1	N-terminal protein amino acid modification	BP
GO:0031369	3	translation initiation factor binding	MF
GO:0031386	1	protein tag	MF
GO:0031390	1	Ctf18 RFC-like complex	CC
GO:0031394	1	positive regulation of prostaglandin biosynthetic process	BP
GO:0031396	3	regulation of protein ubiquitination	BP
GO:0031397	5	negative regulation of protein ubiquitination	BP
GO:0031398	2	positive regulation of protein ubiquitination	BP
GO:0031402	1	sodium ion binding	MF
GO:0031410	7	cytoplasmic vesicle	CC
GO:0031424	18	keratinization	BP
GO:0031428	3	box C/D snoRNP complex	CC
GO:0031429	1	box H/ACA snoRNP complex	CC
GO:0031430	3	M band	CC
GO:0031432	1	titin binding	MF
GO:0031434	1	mitogen-activated protein kinase kinase binding	MF
GO:0031442	2	positive regulation of mRNA 3'-end processing	BP
GO:0031453	1	positive regulation of heterochromatin assembly	BP
GO:0031490	4	chromatin DNA binding	MF
GO:0031492	5	nucleosomal DNA binding	MF
GO:0031497	1	chromatin assembly	BP
GO:0031514	2	motile cilium	CC
GO:0031519	1	PcG protein complex	CC
GO:0031523	1	Myb complex	CC
GO:0031526	2	brush border membrane	CC
GO:0031528	2	microvillus membrane	CC
GO:0031532	5	actin cytoskeleton reorganization	BP
GO:0031536	1	positive regulation of exit from mitosis	BP
GO:0031581	2	hemidesmosome assembly	BP
GO:0031588	3	nucleotide-activated protein kinase complex	CC
GO:0031594	2	neuromuscular junction	CC
GO:0031597	1	cytosolic proteasome complex	CC
GO:0031616	3	spindle pole centrosome	CC
GO:0031623	3	receptor internalization	BP
GO:0031625	31	ubiquitin protein ligase binding	MF
GO:0031638	1	zymogen activation	BP
GO:0031639	1	plasminogen activation	BP
GO:0031640	5	killing of cells of other organism	BP
GO:0031647	6	regulation of protein stability	BP
GO:0031648	3	protein destabilization	BP
GO:0031665	1	negative regulation of lipopolysaccharide-mediated signaling pathway	BP
GO:0031666	1	positive regulation of lipopolysaccharide-mediated signaling pathway	BP
GO:0031667	2	response to nutrient levels	BP
GO:0031668	1	cellular response to extracellular stimulus	BP
GO:0031669	2	cellular response to nutrient levels	BP
GO:0031674	1	I band	CC
GO:0031681	1	G-protein beta-subunit binding	MF
GO:0031800	1	type 3 metabotropic glutamate receptor binding	MF
GO:0031852	1	mu-type opioid receptor binding	MF
GO:0031860	1	telomeric 3' overhang formation	BP
GO:0031871	1	proteinase activated receptor binding	MF
GO:0031901	2	early endosome membrane	CC
GO:0031902	2	late endosome membrane	CC
GO:0031929	1	TOR signaling	BP
GO:0031931	1	TORC1 complex	CC
GO:0031936	2	negative regulation of chromatin silencing	BP
GO:0031941	3	filamentous actin	CC
GO:0031947	1	negative regulation of glucocorticoid biosynthetic process	BP
GO:0031954	3	positive regulation of protein autophosphorylation	BP
GO:0031965	21	nuclear membrane	CC
GO:0031966	3	mitochondrial membrane	CC
GO:0031982	19	vesicle	CC
GO:0031985	1	Golgi cisterna	CC
GO:0031990	1	mRNA export from nucleus in response to heat stress	BP
GO:0031997	1	N-terminal myristoylation domain binding	MF
GO:0031999	1	negative regulation of fatty acid beta-oxidation	BP
GO:0032007	1	negative regulation of TOR signaling	BP
GO:0032008	1	positive regulation of TOR signaling	BP
GO:0032021	1	NELF complex	CC
GO:0032024	1	positive regulation of insulin secretion	BP
GO:0032040	6	small-subunit processome	CC
GO:0032041	2	NAD-dependent histone deacetylase activity (H3-K14 specific)	MF
GO:0032050	1	clathrin heavy chain binding	MF
GO:0032057	1	negative regulation of translational initiation in response to stress	BP
GO:0032071	1	regulation of endodeoxyribonuclease activity	BP
GO:0032072	1	regulation of restriction endodeoxyribonuclease activity	BP
GO:0032077	1	positive regulation of deoxyribonuclease activity	BP
GO:0032079	1	positive regulation of endodeoxyribonuclease activity	BP
GO:0032091	6	negative regulation of protein binding	BP
GO:0032092	5	positive regulation of protein binding	BP
GO:0032133	1	chromosome passenger complex	CC
GO:0032139	1	dinucleotide insertion or deletion binding	MF
GO:0032147	3	activation of protein kinase activity	BP
GO:0032154	1	cleavage furrow	CC
GO:0032201	3	telomere maintenance via semi-conservative replication	BP
GO:0032204	1	regulation of telomere maintenance	BP
GO:0032206	2	positive regulation of telomere maintenance	BP
GO:0032211	3	negative regulation of telomere maintenance via telomerase	BP
GO:0032212	7	positive regulation of telomere maintenance via telomerase	BP
GO:0032232	1	negative regulation of actin filament bundle assembly	BP
GO:0032233	3	positive regulation of actin filament bundle assembly	BP
GO:0032259	2	methylation	BP
GO:0032266	1	phosphatidylinositol-3-phosphate binding	MF
GO:0032269	1	negative regulation of cellular protein metabolic process	BP
GO:0032270	1	positive regulation of cellular protein metabolic process	BP
GO:0032273	1	positive regulation of protein polymerization	BP
GO:0032355	6	response to estradiol	BP
GO:0032357	1	oxidized purine DNA binding	MF
GO:0032358	1	oxidized pyrimidine DNA binding	MF
GO:0032391	1	photoreceptor connecting cilium	CC
GO:0032392	1	DNA geometric change	BP
GO:0032395	1	MHC class II receptor activity	MF
GO:0032405	1	MutLalpha complex binding	MF
GO:0032417	1	positive regulation of sodium:proton antiporter activity	BP
GO:0032420	1	stereocilium	CC
GO:0032425	1	positive regulation of mismatch repair	BP
GO:0032435	2	negative regulation of proteasomal ubiquitin-dependent protein catabolic process	BP
GO:0032436	7	positive regulation of proteasomal ubiquitin-dependent protein catabolic process	BP
GO:0032437	1	cuticular plate	CC
GO:0032444	1	activin responsive factor complex	CC
GO:0032452	1	histone demethylase activity	MF
GO:0032454	1	histone demethylase activity (H3-K9 specific)	MF
GO:0032456	2	endocytic recycling	BP
GO:0032461	1	positive regulation of protein oligomerization	BP
GO:0032464	1	positive regulation of protein homooligomerization	BP
GO:0032465	4	regulation of cytokinesis	BP
GO:0032467	1	positive regulation of cytokinesis	BP
GO:0032480	2	negative regulation of type I interferon production	BP
GO:0032481	1	positive regulation of type I interferon production	BP
GO:0032482	1	Rab protein signal transduction	BP
GO:0032496	1	response to lipopolysaccharide	BP
GO:0032502	3	developmental process	BP
GO:0032506	1	cytokinetic process	BP
GO:0032508	7	DNA duplex unwinding	BP
GO:0032516	2	positive regulation of phosphoprotein phosphatase activity	BP
GO:0032532	1	regulation of microvillus length	BP
GO:0032545	1	CURI complex	CC
GO:0032564	2	dATP binding	MF
GO:0032570	1	response to progesterone	BP
GO:0032580	1	Golgi cisterna membrane	CC
GO:0032587	5	ruffle membrane	CC
GO:0032588	1	trans-Golgi network membrane	CC
GO:0032593	1	insulin-responsive compartment	CC
GO:0032652	1	regulation of interleukin-1 production	BP
GO:0032689	1	negative regulation of interferon-gamma production	BP
GO:0032691	1	negative regulation of interleukin-1 beta production	BP
GO:0032720	1	negative regulation of tumor necrosis factor production	BP
GO:0032728	2	positive regulation of interferon-beta production	BP
GO:0032731	1	positive regulation of interleukin-1 beta production	BP
GO:0032732	1	positive regulation of interleukin-1 production	BP
GO:0032733	1	positive regulation of interleukin-10 production	BP
GO:0032735	1	positive regulation of interleukin-12 production	BP
GO:0032743	2	positive regulation of interleukin-2 production	BP
GO:0032755	1	positive regulation of interleukin-6 production	BP
GO:0032757	1	positive regulation of interleukin-8 production	BP
GO:0032760	3	positive regulation of tumor necrosis factor production	BP
GO:0032781	6	positive regulation of ATPase activity	BP
GO:0032792	1	negative regulation of CREB transcription factor activity	BP
GO:0032794	2	GTPase activating protein binding	MF
GO:0032796	1	uropod organization	BP
GO:0032797	1	SMN complex	CC
GO:0032802	2	low-density lipoprotein particle receptor catabolic process	BP
GO:0032839	3	dendrite cytoplasm	CC
GO:0032868	2	response to insulin	BP
GO:0032869	5	cellular response to insulin stimulus	BP
GO:0032872	2	regulation of stress-activated MAPK cascade	BP
GO:0032873	1	negative regulation of stress-activated MAPK cascade	BP
GO:0032874	1	positive regulation of stress-activated MAPK cascade	BP
GO:0032880	4	regulation of protein localization	BP
GO:0032911	1	negative regulation of transforming growth factor beta1 production	BP
GO:0032922	2	circadian regulation of gene expression	BP
GO:0032924	1	activin receptor signaling pathway	BP
GO:0032929	1	negative regulation of superoxide anion generation	BP
GO:0032930	1	positive regulation of superoxide anion generation	BP
GO:0032947	5	protein-containing complex scaffold activity	MF
GO:0032956	3	regulation of actin cytoskeleton organization	BP
GO:0032967	1	positive regulation of collagen biosynthetic process	BP
GO:0032968	1	positive regulation of transcription elongation from RNA polymerase II promoter	BP
GO:0032986	1	protein-DNA complex disassembly	BP
GO:0032991	39	protein-containing complex	CC
GO:0032993	2	protein-DNA complex	CC
GO:0033017	2	sarcoplasmic reticulum membrane	CC
GO:0033018	1	sarcoplasmic reticulum lumen	CC
GO:0033031	1	positive regulation of neutrophil apoptotic process	BP
GO:0033033	1	negative regulation of myeloid cell apoptotic process	BP
GO:0033116	1	endoplasmic reticulum-Golgi intermediate compartment membrane	CC
GO:0033119	2	negative regulation of RNA splicing	BP
GO:0033120	3	positive regulation of RNA splicing	BP
GO:0033129	1	positive regulation of histone phosphorylation	BP
GO:0033133	2	positive regulation of glucokinase activity	BP
GO:0033135	1	regulation of peptidyl-serine phosphorylation	BP
GO:0033137	1	negative regulation of peptidyl-serine phosphorylation	BP
GO:0033138	5	positive regulation of peptidyl-serine phosphorylation	BP
GO:0033144	1	negative regulation of intracellular steroid hormone receptor signaling pathway	BP
GO:0033147	1	negative regulation of intracellular estrogen receptor signaling pathway	BP
GO:0033151	1	V(D)J recombination	BP
GO:0033160	1	positive regulation of protein import into nucleus, translocation	BP
GO:0033169	1	histone H3-K9 demethylation	BP
GO:0033173	1	calcineurin-NFAT signaling cascade	BP
GO:0033209	4	tumor necrosis factor-mediated signaling pathway	BP
GO:0033218	1	amide binding	MF
GO:0033235	1	positive regulation of protein sumoylation	BP
GO:0033290	1	eukaryotic 48S preinitiation complex	CC
GO:0033291	1	eukaryotic 80S initiation complex	CC
GO:0033300	1	dehydroascorbic acid transmembrane transporter activity	MF
GO:0033313	1	meiotic cell cycle checkpoint	BP
GO:0033342	1	negative regulation of collagen binding	BP
GO:0033365	1	protein localization to organelle	BP
GO:0033391	1	chromatoid body	CC
GO:0033484	1	nitric oxide homeostasis	BP
GO:0033523	1	histone H2B ubiquitination	BP
GO:0033558	2	protein deacetylase activity	MF
GO:0033574	2	response to testosterone	BP
GO:0033591	1	response to L-ascorbic acid	BP
GO:0033592	3	RNA strand annealing activity	MF
GO:0033597	1	mitotic checkpoint complex	CC
GO:0033600	1	negative regulation of mammary gland epithelial cell proliferation	BP
GO:0033613	3	activating transcription factor binding	MF
GO:0033622	1	integrin activation	BP
GO:0033628	2	regulation of cell adhesion mediated by integrin	BP
GO:0033630	1	positive regulation of cell adhesion mediated by integrin	BP
GO:0033673	1	negative regulation of kinase activity	BP
GO:0033674	2	positive regulation of kinase activity	BP
GO:0033676	1	double-stranded DNA-dependent ATPase activity	MF
GO:0033683	3	nucleotide-excision repair, DNA incision	BP
GO:0033919	1	glucan 1,3-alpha-glucosidase activity	MF
GO:0034046	2	poly(G) binding	MF
GO:0034057	2	RNA strand-exchange activity	MF
GO:0034063	4	stress granule assembly	BP
GO:0034067	2	protein localization to Golgi apparatus	BP
GO:0034080	3	CENP-A containing nucleosome assembly	BP
GO:0034101	1	erythrocyte homeostasis	BP
GO:0034137	1	positive regulation of toll-like receptor 2 signaling pathway	BP
GO:0034145	1	positive regulation of toll-like receptor 4 signaling pathway	BP
GO:0034165	1	positive regulation of toll-like receptor 9 signaling pathway	BP
GO:0034185	1	apolipoprotein binding	MF
GO:0034198	1	cellular response to amino acid starvation	BP
GO:0034199	1	activation of protein kinase A activity	BP
GO:0034212	1	peptide N-acetyltransferase activity	MF
GO:0034214	1	protein hexamerization	BP
GO:0034220	2	ion transmembrane transport	BP
GO:0034236	3	protein kinase A catalytic subunit binding	MF
GO:0034237	2	protein kinase A regulatory subunit binding	MF
GO:0034244	2	negative regulation of transcription elongation from RNA polymerase II promoter	BP
GO:0034260	1	negative regulation of GTPase activity	BP
GO:0034329	3	cell junction assembly	BP
GO:0034332	1	adherens junction organization	BP
GO:0034333	1	adherens junction assembly	BP
GO:0034340	1	response to type I interferon	BP
GO:0034364	1	high-density lipoprotein particle	CC
GO:0034375	1	high-density lipoprotein particle remodeling	BP
GO:0034383	2	low-density lipoprotein particle clearance	BP
GO:0034384	1	high-density lipoprotein particle clearance	BP
GO:0034388	1	Pwp2p-containing subcomplex of 90S preribosome	CC
GO:0034389	1	lipid droplet organization	BP
GO:0034394	2	protein localization to cell surface	BP
GO:0034399	3	nuclear periphery	CC
GO:0034402	1	recruitment of 3'-end processing factors to RNA polymerase II holoenzyme complex	BP
GO:0034448	1	EGO complex	CC
GO:0034451	2	centriolar satellite	CC
GO:0034452	1	dynactin binding	MF
GO:0034456	1	UTP-C complex	CC
GO:0034459	3	ATP-dependent 3'-5' RNA helicase activity	MF
GO:0034463	1	90S preribosome assembly	BP
GO:0034472	1	snRNA 3'-end processing	BP
GO:0034501	3	protein localization to kinetochore	BP
GO:0034504	4	protein localization to nucleus	BP
GO:0034511	1	U3 snoRNA binding	MF
GO:0034512	1	box C/D snoRNA binding	MF
GO:0034513	1	box H/ACA snoRNA binding	MF
GO:0034599	4	cellular response to oxidative stress	BP
GO:0034605	7	cellular response to heat	BP
GO:0034613	1	cellular protein localization	BP
GO:0034620	4	cellular response to unfolded protein	BP
GO:0034629	2	cellular protein-containing complex localization	BP
GO:0034644	5	cellular response to UV	BP
GO:0034645	2	cellular macromolecule biosynthetic process	BP
GO:0034663	3	endoplasmic reticulum chaperone complex	CC
GO:0034693	1	U11/U12 snRNP	CC
GO:0034704	2	calcium channel complex	CC
GO:0034707	2	chloride channel complex	CC
GO:0034708	1	methyltransferase complex	CC
GO:0034709	2	methylosome	CC
GO:0034713	1	type I transforming growth factor beta receptor binding	MF
GO:0034715	1	pICln-Sm protein complex	CC
GO:0034718	1	SMN-Gemin2 complex	CC
GO:0034719	2	SMN-Sm protein complex	CC
GO:0034751	1	aryl hydrocarbon receptor complex	CC
GO:0034765	1	regulation of ion transmembrane transport	BP
GO:0034774	17	secretory granule lumen	CC
GO:0034969	1	histone arginine methylation	BP
GO:0034975	5	protein folding in endoplasmic reticulum	BP
GO:0034976	6	response to endoplasmic reticulum stress	BP
GO:0034988	1	Fc-gamma receptor I complex binding	MF
GO:0035019	2	somatic stem cell population maintenance	BP
GO:0035022	1	positive regulation of Rac protein signal transduction	BP
GO:0035023	1	regulation of Rho protein signal transduction	BP
GO:0035025	1	positive regulation of Rho protein signal transduction	BP
GO:0035035	1	histone acetyltransferase binding	MF
GO:0035061	1	interchromatin granule	CC
GO:0035064	3	methylated histone binding	MF
GO:0035068	1	micro-ribonucleoprotein complex	CC
GO:0035091	2	phosphatidylinositol binding	MF
GO:0035094	1	response to nicotine	BP
GO:0035097	1	histone methyltransferase complex	CC
GO:0035098	1	ESC/E(Z) complex	CC
GO:0035145	4	exon-exon junction complex	CC
GO:0035173	1	histone kinase activity	MF
GO:0035174	2	histone serine kinase activity	MF
GO:0035176	3	social behavior	BP
GO:0035194	1	posttranscriptional gene silencing by RNA	BP
GO:0035196	2	production of miRNAs involved in gene silencing by miRNA	BP
GO:0035198	3	miRNA binding	MF
GO:0035241	1	protein-arginine omega-N monomethyltransferase activity	MF
GO:0035242	1	protein-arginine omega-N asymmetric methyltransferase activity	MF
GO:0035243	1	protein-arginine omega-N symmetric methyltransferase activity	MF
GO:0035255	2	ionotropic glutamate receptor binding	MF
GO:0035257	3	nuclear hormone receptor binding	MF
GO:0035264	2	multicellular organism growth	BP
GO:0035265	1	organ growth	BP
GO:0035267	2	NuA4 histone acetyltransferase complex	CC
GO:0035278	1	miRNA mediated inhibition of translation	BP
GO:0035279	1	mRNA cleavage involved in gene silencing by miRNA	BP
GO:0035280	1	miRNA loading onto RISC involved in gene silencing by miRNA	BP
GO:0035281	1	pre-miRNA export from nucleus	BP
GO:0035305	1	negative regulation of dephosphorylation	BP
GO:0035307	3	positive regulation of protein dephosphorylation	BP
GO:0035326	1	enhancer binding	MF
GO:0035327	1	transcriptionally active chromatin	CC
GO:0035329	2	hippo signaling	BP
GO:0035335	2	peptidyl-tyrosine dephosphorylation	BP
GO:0035357	1	peroxisome proliferator activated receptor signaling pathway	BP
GO:0035368	1	selenocysteine insertion sequence binding	MF
GO:0035371	2	microtubule plus-end	CC
GO:0035372	1	protein localization to microtubule	BP
GO:0035404	2	histone-serine phosphorylation	BP
GO:0035437	1	maintenance of protein localization in endoplasmic reticulum	BP
GO:0035457	1	cellular response to interferon-alpha	BP
GO:0035459	1	cargo loading into vesicle	BP
GO:0035500	1	MH2 domain binding	MF
GO:0035519	1	protein K29-linked ubiquitination	BP
GO:0035522	1	monoubiquitinated histone H2A deubiquitination	BP
GO:0035556	9	intracellular signal transduction	BP
GO:0035567	3	non-canonical Wnt signaling pathway	BP
GO:0035577	1	azurophil granule membrane	CC
GO:0035578	9	azurophil granule lumen	CC
GO:0035580	4	specific granule lumen	CC
GO:0035584	1	calcium-mediated signaling using intracellular calcium source	BP
GO:0035591	1	signaling adaptor activity	MF
GO:0035605	1	peptidyl-cysteine S-nitrosylase activity	MF
GO:0035606	1	peptidyl-cysteine S-trans-nitrosylation	BP
GO:0035613	2	RNA stem-loop binding	MF
GO:0035615	2	clathrin adaptor activity	MF
GO:0035666	1	TRIF-dependent toll-like receptor signaling pathway	BP
GO:0035685	1	helper T cell diapedesis	BP
GO:0035690	2	cellular response to drug	BP
GO:0035711	1	T-helper 1 cell activation	BP
GO:0035721	1	intraciliary retrograde transport	BP
GO:0035722	7	interleukin-12-mediated signaling pathway	BP
GO:0035726	1	common myeloid progenitor cell proliferation	BP
GO:0035730	1	S-nitrosoglutathione binding	MF
GO:0035731	1	dinitrosyl-iron complex binding	MF
GO:0035732	1	nitric oxide storage	BP
GO:0035735	2	intraciliary transport involved in cilium assembly	BP
GO:0035767	2	endothelial cell chemotaxis	BP
GO:0035774	1	positive regulation of insulin secretion involved in cellular response to glucose stimulus	BP
GO:0035795	1	negative regulation of mitochondrial membrane permeability	BP
GO:0035851	1	Krueppel-associated box domain binding	MF
GO:0035861	3	site of double-strand break	CC
GO:0035868	1	alphav-beta3 integrin-HMGB1 complex	CC
GO:0035878	1	nail development	BP
GO:0035879	1	plasma membrane lactate transport	BP
GO:0035902	1	response to immobilization stress	BP
GO:0035904	1	aorta development	BP
GO:0035912	1	dorsal aorta morphogenesis	BP
GO:0035914	2	skeletal muscle cell differentiation	BP
GO:0035924	2	cellular response to vascular endothelial growth factor stimulus	BP
GO:0035925	2	mRNA 3'-UTR AU-rich region binding	MF
GO:0035970	1	peptidyl-threonine dephosphorylation	BP
GO:0035973	1	aggrephagy	BP
GO:0035994	1	response to muscle stretch	BP
GO:0035999	1	tetrahydrofolate interconversion	BP
GO:0036002	4	pre-mRNA binding	MF
GO:0036020	2	endolysosome membrane	CC
GO:0036057	1	slit diaphragm	CC
GO:0036064	2	ciliary basal body	CC
GO:0036089	1	cleavage furrow formation	BP
GO:0036120	1	cellular response to platelet-derived growth factor stimulus	BP
GO:0036126	1	sperm flagellum	CC
GO:0036297	1	interstrand cross-link repair	BP
GO:0036302	1	atrioventricular canal development	BP
GO:0036369	1	transcription factor catabolic process	BP
GO:0036376	1	sodium ion export across plasma membrane	BP
GO:0036402	2	proteasome-activating ATPase activity	MF
GO:0036457	1	keratohyalin granule	CC
GO:0036459	4	thiol-dependent ubiquitinyl hydrolase activity	MF
GO:0036464	10	cytoplasmic ribonucleoprotein granule	CC
GO:0036492	1	eiF2alpha phosphorylation in response to endoplasmic reticulum stress	BP
GO:0036498	5	IRE1-mediated unfolded protein response	BP
GO:0036499	1	PERK-mediated unfolded protein response	BP
GO:0036500	3	ATF6-mediated unfolded protein response	BP
GO:0038007	1	netrin-activated signaling pathway	BP
GO:0038023	2	signaling receptor activity	MF
GO:0038026	1	reelin-mediated signaling pathway	BP
GO:0038031	1	non-canonical Wnt signaling pathway via JNK cascade	BP
GO:0038033	1	positive regulation of endothelial cell chemotaxis by VEGF-activated vascular endothelial growth factor receptor signaling pathway	BP
GO:0038063	1	collagen-activated tyrosine kinase receptor signaling pathway	BP
GO:0038083	1	peptidyl-tyrosine autophosphorylation	BP
GO:0038092	1	nodal signaling pathway	BP
GO:0038095	1	Fc-epsilon receptor signaling pathway	BP
GO:0038096	5	Fc-gamma receptor signaling pathway involved in phagocytosis	BP
GO:0038128	1	ERBB2 signaling pathway	BP
GO:0038202	1	TORC1 signaling	BP
GO:0039520	1	induction by virus of host autophagy	BP
GO:0039694	2	viral RNA genome replication	BP
GO:0040001	1	establishment of mitotic spindle localization	BP
GO:0040008	2	regulation of growth	BP
GO:0040016	1	embryonic cleavage	BP
GO:0040018	2	positive regulation of multicellular organism growth	BP
GO:0040020	1	regulation of meiotic nuclear division	BP
GO:0040029	1	regulation of gene expression, epigenetic	BP
GO:0042026	7	protein refolding	BP
GO:0042045	1	epithelial fluid transport	BP
GO:0042056	2	chemoattractant activity	MF
GO:0042060	3	wound healing	BP
GO:0042063	1	gliogenesis	BP
GO:0042098	1	T cell proliferation	BP
GO:0042100	1	B cell proliferation	BP
GO:0042102	1	positive regulation of T cell proliferation	BP
GO:0042104	2	positive regulation of activated T cell proliferation	BP
GO:0042113	2	B cell activation	BP
GO:0042127	3	regulation of cell proliferation	BP
GO:0042147	1	retrograde transport, endosome to Golgi	BP
GO:0042149	3	cellular response to glucose starvation	BP
GO:0042162	3	telomeric DNA binding	MF
GO:0042169	3	SH2 domain binding	MF
GO:0042177	4	negative regulation of protein catabolic process	BP
GO:0042220	4	response to cocaine	BP
GO:0042246	1	tissue regeneration	BP
GO:0042254	3	ribosome biogenesis	BP
GO:0042255	1	ribosome assembly	BP
GO:0042256	1	mature ribosome assembly	BP
GO:0042267	3	natural killer cell mediated cytotoxicity	BP
GO:0042273	7	ribosomal large subunit biogenesis	BP
GO:0042274	6	ribosomal small subunit biogenesis	BP
GO:0042276	3	error-prone translesion synthesis	BP
GO:0042277	4	peptide binding	MF
GO:0042288	3	MHC class I protein binding	MF
GO:0042289	1	MHC class II protein binding	MF
GO:0042306	1	regulation of protein import into nucleus	BP
GO:0042307	4	positive regulation of protein import into nucleus	BP
GO:0042325	1	regulation of phosphorylation	BP
[truncated: 1,508 more rows]
