# Supplementary material for: DUSP12 promotes cell cycle progression and protects cells from ZNF622 mediated apoptosis
Source: Cell Death Dis. 2026 Mar 18;17(1):315. doi: 10.1038/s41419-026-08618-z (PMC13039736; doi:10.1038/s41419-026-08618-z)
Supplement: Supplementary file 5 — Table S3 [file 41419_2026_8618_MOESM5_ESM.xlsx]

## Sheet: Table S3_DUSP12_LAPTAG
Table S3
Family	Member	Database	Accession	Score	Mass	Num..of.matches	Num..of.significant.matches	Num..of.sequences	Num..of.significant.sequences	emPAI	Description
1	1	UniProt-Human	A0A075B6Z2	905	2220	139	99	6	5	9.05	T cell receptor alpha joining 56 (Fragment) OS=Homo sapiens OX=9606 GN=TRAJ56 PE=4 SV=1
2	1	UniProt-Human	A0A0U1RQV5	42	11996	1	1	1	1	0.29	Uncharacterized protein (Fragment) OS=Homo sapiens OX=9606 PE=1 SV=1
3	1	UniProt-Human	A0A0U1RRH7	35	18541	3	2	3	2	0.36	Histone H2A OS=Homo sapiens OX=9606 PE=3 SV=1
4	1	UniProt-Human	A0A140TA62	74	50806	7	4	6	4	0.29	Uncharacterized protein OS=Homo sapiens OX=9606 GN=LOC100653049 PE=3 SV=2
5	1	UniProt-Human	A0A1B0GU03	23	63688	5	1	3	1	0.05	Uncharacterized protein OS=Homo sapiens OX=9606 PE=1 SV=1
6	1	UniProt-Human	A8K2U0	83	162430	8	4	8	4	0.08	Alpha-2-macroglobulin-like protein 1 OS=Homo sapiens OX=9606 GN=A2ML1 PE=1 SV=3
7	1	UniProt-Human	H3BTX0	17	9611	1	1	1	1	0.36	Uncharacterized protein (Fragment) OS=Homo sapiens OX=9606 PE=4 SV=2
8	1	UniProt-Human	O00148	30	49611	2	1	2	1	0.07	ATP-dependent RNA helicase DDX39A OS=Homo sapiens OX=9606 GN=DDX39A PE=1 SV=2
9	1	UniProt-Human	O00159	1062	122461	69	48	34	25	1.18	Unconventional myosin-Ic OS=Homo sapiens OX=9606 GN=MYO1C PE=1 SV=4
10	1	UniProt-Human	O00526	22	19540	2	2	1	1	0.17	Uroplakin-2 OS=Homo sapiens OX=9606 GN=UPK2 PE=1 SV=2
11	1	UniProt-Human	O14732	48	31757	3	2	3	2	0.2	Inositol monophosphatase 2 OS=Homo sapiens OX=9606 GN=IMPA2 PE=1 SV=1
12	1	UniProt-Human	O14773	25	61723	1	1	1	1	0.05	Tripeptidyl-peptidase 1 OS=Homo sapiens OX=9606 GN=TPP1 PE=1 SV=2
13	1	UniProt-Human	O14818	132	28041	6	5	6	5	0.75	Proteasome subunit alpha type-7 OS=Homo sapiens OX=9606 GN=PSMA7 PE=1 SV=1
14	1	UniProt-Human	O14828	28	38661	1	1	1	1	0.09	Secretory carrier-associated membrane protein 3 OS=Homo sapiens OX=9606 GN=SCAMP3 PE=1 SV=3
15	1	UniProt-Human	O14950	176	19824	11	8	5	4	0.94	Myosin regulatory light chain 12B OS=Homo sapiens OX=9606 GN=MYL12B PE=1 SV=2
16	1	UniProt-Human	O14974	355	115610	23	14	13	9	0.28	Protein phosphatase 1 regulatory subunit 12A OS=Homo sapiens OX=9606 GN=PPP1R12A PE=1 SV=1
17	1	UniProt-Human	O14980	59	124447	3	1	3	1	0.03	Exportin-1 OS=Homo sapiens OX=9606 GN=XPO1 PE=1 SV=1
18	1	UniProt-Human	O15260	25	30602	2	2	2	2	0.23	Surfeit locus protein 4 OS=Homo sapiens OX=9606 GN=SURF4 PE=1 SV=3
19	1	UniProt-Human	O43175	34	57356	1	1	1	1	0.06	D-3-phosphoglycerate dehydrogenase OS=Homo sapiens OX=9606 GN=PHGDH PE=1 SV=4
20	1	UniProt-Human	O43548	78	81696	2	1	2	1	0.04	Protein-glutamine gamma-glutamyltransferase 5 OS=Homo sapiens OX=9606 GN=TGM5 PE=1 SV=4
21	1	UniProt-Human	O43592	42	111148	4	2	2	1	0.06	Exportin-T OS=Homo sapiens OX=9606 GN=XPOT PE=1 SV=2
22	1	UniProt-Human	O43707	302	105245	15	11	11	8	0.33	Alpha-actinin-4 OS=Homo sapiens OX=9606 GN=ACTN4 PE=1 SV=2
23	1	UniProt-Human	O43790	82	55120	27	8	16	7	0.59	Keratin, type II cuticular Hb6 OS=Homo sapiens OX=9606 GN=KRT86 PE=1 SV=1
24	1	UniProt-Human	O43795	743	132928	51	31	29	21	0.73	Unconventional myosin-Ib OS=Homo sapiens OX=9606 GN=MYO1B PE=1 SV=3
25	1	UniProt-Human	O43809	127	26268	3	3	2	2	0.4	Cleavage and polyadenylation specificity factor subunit 5 OS=Homo sapiens OX=9606 GN=NUDT21 PE=1 SV=1
26	1	UniProt-Human	O43852	18	37198	1	1	1	1	0.09	Calumenin OS=Homo sapiens OX=9606 GN=CALU PE=1 SV=2
27	1	UniProt-Human	O75223	181	21222	11	9	9	8	1.76	Gamma-glutamylcyclotransferase OS=Homo sapiens OX=9606 GN=GGCT PE=1 SV=1
28	1	UniProt-Human	O75342	102	81216	8	3	8	3	0.12	Arachidonate 12-lipoxygenase, 12R-type OS=Homo sapiens OX=9606 GN=ALOX12B PE=1 SV=1
29	1	UniProt-Human	O75477	35	39072	1	1	1	1	0.08	Erlin-1 OS=Homo sapiens OX=9606 GN=ERLIN1 PE=1 SV=1
30	1	UniProt-Human	O75635	16	43163	2	1	2	1	0.08	Serpin B7 OS=Homo sapiens OX=9606 GN=SERPINB7 PE=1 SV=1
31	1	UniProt-Human	O75694	38	156697	1	1	1	1	0.02	Nuclear pore complex protein Nup155 OS=Homo sapiens OX=9606 GN=NUP155 PE=1 SV=1
32	1	UniProt-Human	O75751	14	62210	1	1	1	1	0.05	Solute carrier family 22 member 3 OS=Homo sapiens OX=9606 GN=SLC22A3 PE=1 SV=1
33	1	UniProt-Human	O94906	86	107656	9	4	6	3	0.09	Pre-mRNA-processing factor 6 OS=Homo sapiens OX=9606 GN=PRPF6 PE=1 SV=1
34	1	UniProt-Human	O95425	20	249417	1	1	1	1	0.01	Supervillin OS=Homo sapiens OX=9606 GN=SVIL PE=1 SV=2
35	1	UniProt-Human	O95816	48	23928	3	2	2	1	0.14	BAG family molecular chaperone regulator 2 OS=Homo sapiens OX=9606 GN=BAG2 PE=1 SV=1
36	1	UniProt-Human	O95994	58	20024	2	2	1	1	0.37	Anterior gradient protein 2 homolog OS=Homo sapiens OX=9606 GN=AGR2 PE=1 SV=1
37	1	UniProt-Human	P00491	54	32325	3	2	2	2	0.22	Purine nucleoside phosphorylase OS=Homo sapiens OX=9606 GN=PNP PE=1 SV=2
38	1	UniProt-Human	P01040	67	11000	5	4	5	4	1.58	Cystatin-A OS=Homo sapiens OX=9606 GN=CSTA PE=1 SV=1
39	1	UniProt-Human	P01834	20	11929	1	1	1	1	0.29	Immunoglobulin kappa constant OS=Homo sapiens OX=9606 GN=IGKC PE=1 SV=2
40	1	UniProt-Human	P01857	61	36596	6	3	5	2	0.19	Immunoglobulin heavy constant gamma 1 OS=Homo sapiens OX=9606 GN=IGHG1 PE=1 SV=1
41	1	UniProt-Human	P01876	93	38486	6	5	6	5	0.46	Immunoglobulin heavy constant alpha 1 OS=Homo sapiens OX=9606 GN=IGHA1 PE=1 SV=2
42	1	UniProt-Human	P02533	10204	51872	553	394	154	116	481.49	Keratin, type I cytoskeletal 14 OS=Homo sapiens OX=9606 GN=KRT14 PE=1 SV=4
43	1	UniProt-Human	P02538	6292	60293	410	303	145	107	60.82	Keratin, type II cytoskeletal 6A OS=Homo sapiens OX=9606 GN=KRT6A PE=1 SV=3
44	1	UniProt-Human	P02545	35	74380	5	1	5	1	0.04	Prelamin-A/C OS=Homo sapiens OX=9606 GN=LMNA PE=1 SV=1
45	1	UniProt-Human	P02768	1154	71317	67	52	30	22	1.5	Serum albumin OS=Homo sapiens OX=9606 GN=ALB PE=1 SV=2
46	1	UniProt-Human	P02788	34	80014	5	3	5	3	0.13	Lactotransferrin OS=Homo sapiens OX=9606 GN=LTF PE=1 SV=6
47	1	UniProt-Human	P02814	16	8239	2	1	2	1	0.43	Submaxillary gland androgen-regulated protein 3B OS=Homo sapiens OX=9606 GN=SMR3B PE=1 SV=2
48	1	UniProt-Human	P04040	421	59947	23	17	19	14	0.89	Catalase OS=Homo sapiens OX=9606 GN=CAT PE=1 SV=3
49	1	UniProt-Human	P04075	70	39851	3	1	3	1	0.08	Fructose-bisphosphate aldolase A OS=Homo sapiens OX=9606 GN=ALDOA PE=1 SV=2
50	1	UniProt-Human	P04083	144	38918	9	6	8	6	0.63	Annexin A1 OS=Homo sapiens OX=9606 GN=ANXA1 PE=1 SV=2
51	1	UniProt-Human	P04259	6329	60315	430	317	131	92	59.82	Keratin, type II cytoskeletal 6B OS=Homo sapiens OX=9606 GN=KRT6B PE=1 SV=5
52	1	UniProt-Human	P04264	39985	66170	1659	1321	280	237	6858.64	Keratin, type II cytoskeletal 1 OS=Homo sapiens OX=9606 GN=KRT1 PE=1 SV=6
53	1	UniProt-Human	P04406	620	36201	51	29	25	16	3.92	Glyceraldehyde-3-phosphate dehydrogenase OS=Homo sapiens OX=9606 GN=GAPDH PE=1 SV=3
54	1	UniProt-Human	P04792	399	22826	20	18	13	13	3.57	Heat shock protein beta-1 OS=Homo sapiens OX=9606 GN=HSPB1 PE=1 SV=2
55	1	UniProt-Human	P04843	169	68641	6	6	5	5	0.26	Dolichyl-diphosphooligosaccharide--protein glycosyltransferase subunit 1 OS=Homo sapiens OX=9606 GN=RPN1 PE=1 SV=1
56	1	UniProt-Human	P05089	615	34884	37	26	26	19	2.74	Arginase-1 OS=Homo sapiens OX=9606 GN=ARG1 PE=1 SV=2
57	1	UniProt-Human	P05109	33	10885	2	1	2	1	0.32	Protein S100-A8 OS=Homo sapiens OX=9606 GN=S100A8 PE=1 SV=1
58	1	UniProt-Human	P05141	214	33059	6	4	6	4	0.41	ADP/ATP translocase 2 OS=Homo sapiens OX=9606 GN=SLC25A5 PE=1 SV=7
59	1	UniProt-Human	P05186	32	57611	2	2	2	2	0.12	Alkaline phosphatase, tissue-nonspecific isozyme OS=Homo sapiens OX=9606 GN=ALPL PE=1 SV=4
60	1	UniProt-Human	P05783	589	48029	31	23	14	12	1.15	Keratin, type I cytoskeletal 18 OS=Homo sapiens OX=9606 GN=KRT18 PE=1 SV=2
61	1	UniProt-Human	P05787	1855	53671	146	99	32	19	3.53	Keratin, type II cytoskeletal 8 OS=Homo sapiens OX=9606 GN=KRT8 PE=1 SV=7
62	1	UniProt-Human	P06396	105	86043	22	9	12	8	0.4	Gelsolin OS=Homo sapiens OX=9606 GN=GSN PE=1 SV=1
63	1	UniProt-Human	P06454	96	12196	2	2	2	2	0.56	Prothymosin alpha OS=Homo sapiens OX=9606 GN=PTMA PE=1 SV=2
64	1	UniProt-Human	P06576	196	56525	15	9	12	8	0.55	ATP synthase subunit beta, mitochondrial OS=Homo sapiens OX=9606 GN=ATP5B PE=1 SV=3
65	1	UniProt-Human	P06702	99	13291	7	5	6	5	1.75	Protein S100-A9 OS=Homo sapiens OX=9606 GN=S100A9 PE=1 SV=1
66	1	UniProt-Human	P06733	235	47481	11	10	9	8	0.71	Alpha-enolase OS=Homo sapiens OX=9606 GN=ENO1 PE=1 SV=2
67	1	UniProt-Human	P06748	202	32726	9	5	8	4	0.51	Nucleophosmin OS=Homo sapiens OX=9606 GN=NPM1 PE=1 SV=2
68	1	UniProt-Human	P06753	598	32987	58	36	26	14	3.53	Tropomyosin alpha-3 chain OS=Homo sapiens OX=9606 GN=TPM3 PE=1 SV=2
69	1	UniProt-Human	P07339	189	45037	15	11	11	9	1.03	Cathepsin D OS=Homo sapiens OX=9606 GN=CTSD PE=1 SV=1
70	1	UniProt-Human	P07355	508	38808	34	21	26	18	2.24	Annexin A2 OS=Homo sapiens OX=9606 GN=ANXA2 PE=1 SV=2
71	1	UniProt-Human	P07384	71	82465	5	2	5	2	0.08	Calpain-1 catalytic subunit OS=Homo sapiens OX=9606 GN=CAPN1 PE=1 SV=1
72	1	UniProt-Human	P07437	673	50095	49	41	23	21	3.47	Tubulin beta chain OS=Homo sapiens OX=9606 GN=TUBB PE=1 SV=2
73	1	UniProt-Human	P07858	17	38766	1	1	1	1	0.09	Cathepsin B OS=Homo sapiens OX=9606 GN=CTSB PE=1 SV=3
74	1	UniProt-Human	P07910	60	33707	8	3	7	3	0.31	Heterogeneous nuclear ribonucleoproteins C1/C2 OS=Homo sapiens OX=9606 GN=HNRNPC PE=1 SV=4
75	1	UniProt-Human	P07951	567	32945	41	28	19	13	5.81	Tropomyosin beta chain OS=Homo sapiens OX=9606 GN=TPM2 PE=1 SV=1
76	1	UniProt-Human	P08195	37	68180	4	2	2	2	0.1	4F2 cell-surface antigen heavy chain OS=Homo sapiens OX=9606 GN=SLC3A2 PE=1 SV=3
77	1	UniProt-Human	P08238	155	83554	13	8	8	5	0.26	Heat shock protein HSP 90-beta OS=Homo sapiens OX=9606 GN=HSP90AB1 PE=1 SV=4
78	1	UniProt-Human	P08572	18	168646	1	1	1	1	0.02	Collagen alpha-2(IV) chain OS=Homo sapiens OX=9606 GN=COL4A2 PE=1 SV=4
79	1	UniProt-Human	P08727	2083	44079	162	109	43	31	8.83	Keratin, type I cytoskeletal 19 OS=Homo sapiens OX=9606 GN=KRT19 PE=1 SV=4
80	1	UniProt-Human	P08729	594	51411	40	33	7	5	0.55	Keratin, type II cytoskeletal 7 OS=Homo sapiens OX=9606 GN=KRT7 PE=1 SV=5
81	1	UniProt-Human	P08779	8624	51578	494	348	140	109	215.11	Keratin, type I cytoskeletal 16 OS=Homo sapiens OX=9606 GN=KRT16 PE=1 SV=4
82	1	UniProt-Human	P09211	23	23569	1	1	1	1	0.14	Glutathione S-transferase P OS=Homo sapiens OX=9606 GN=GSTP1 PE=1 SV=2
83	1	UniProt-Human	P09493	270	32746	28	19	16	10	2.19	Tropomyosin alpha-1 chain OS=Homo sapiens OX=9606 GN=TPM1 PE=1 SV=2
84	1	UniProt-Human	P09651	14	38837	1	1	1	1	0.09	Heterogeneous nuclear ribonucleoprotein A1 OS=Homo sapiens OX=9606 GN=HNRNPA1 PE=1 SV=5
85	1	UniProt-Human	P0CF74	21	11441	1	1	1	1	0.3	Immunoglobulin lambda constant 6 OS=Homo sapiens OX=9606 GN=IGLC6 PE=1 SV=1
86	1	UniProt-Human	P0DMV8	1686	70294	88	61	37	30	3.77	Heat shock 70 kDa protein 1A OS=Homo sapiens OX=9606 GN=HSPA1A PE=1 SV=1
87	1	UniProt-Human	P0DP23	19	16827	2	1	2	1	0.2	Calmodulin-1 OS=Homo sapiens OX=9606 GN=CALM1 PE=1 SV=1
88	1	UniProt-Human	P10412	34	21852	2	1	2	1	0.15	Histone H1.4 OS=Homo sapiens OX=9606 GN=HIST1H1E PE=1 SV=2
89	1	UniProt-Human	P10599	105	12015	3	3	1	1	0.29	Thioredoxin OS=Homo sapiens OX=9606 GN=TXN PE=1 SV=3
90	1	UniProt-Human	P10619	25	54944	1	1	1	1	0.06	Lysosomal protective protein OS=Homo sapiens OX=9606 GN=CTSA PE=1 SV=2
91	1	UniProt-Human	P10809	239	61187	8	5	7	5	0.28	60 kDa heat shock protein, mitochondrial OS=Homo sapiens OX=9606 GN=HSPD1 PE=1 SV=2
92	1	UniProt-Human	P11021	1066	72402	51	38	27	20	1.52	Endoplasmic reticulum chaperone BiP OS=Homo sapiens OX=9606 GN=HSPA5 PE=1 SV=2
93	1	UniProt-Human	P11142	3243	71082	166	114	59	44	9.99	Heat shock cognate 71 kDa protein OS=Homo sapiens OX=9606 GN=HSPA8 PE=1 SV=1
94	1	UniProt-Human	P12035	2047	64549	180	112	45	28	6.23	Keratin, type II cytoskeletal 3 OS=Homo sapiens OX=9606 GN=KRT3 PE=1 SV=3
95	1	UniProt-Human	P12273	98	16847	8	3	6	3	0.64	Prolactin-inducible protein OS=Homo sapiens OX=9606 GN=PIP PE=1 SV=1
96	1	UniProt-Human	P12814	164	103563	9	7	9	7	0.23	Alpha-actinin-1 OS=Homo sapiens OX=9606 GN=ACTN1 PE=1 SV=2
97	1	UniProt-Human	P13639	124	96246	11	5	8	4	0.17	Elongation factor 2 OS=Homo sapiens OX=9606 GN=EEF2 PE=1 SV=4
98	1	UniProt-Human	P13645	29199	59020	1130	903	187	162	2330.88	Keratin, type I cytoskeletal 10 OS=Homo sapiens OX=9606 GN=KRT10 PE=1 SV=6
99	1	UniProt-Human	P13646	2399	49900	159	114	39	28	7.1	Keratin, type I cytoskeletal 13 OS=Homo sapiens OX=9606 GN=KRT13 PE=1 SV=4
100	1	UniProt-Human	P13647	7535	62568	480	374	153	121	77.13	Keratin, type II cytoskeletal 5 OS=Homo sapiens OX=9606 GN=KRT5 PE=1 SV=3
101	1	UniProt-Human	P13674	15	61296	1	1	1	1	0.05	Prolyl 4-hydroxylase subunit alpha-1 OS=Homo sapiens OX=9606 GN=P4HA1 PE=1 SV=2
102	1	UniProt-Human	P13688	27	57981	1	1	1	1	0.06	Carcinoembryonic antigen-related cell adhesion molecule 1 OS=Homo sapiens OX=9606 GN=CEACAM1 PE=1 SV=2
103	1	UniProt-Human	P14618	51	58470	10	5	10	5	0.3	Pyruvate kinase PKM OS=Homo sapiens OX=9606 GN=PKM PE=1 SV=4
104	1	UniProt-Human	P14649	341	22864	14	12	6	5	1.13	Myosin light chain 6B OS=Homo sapiens OX=9606 GN=MYL6B PE=1 SV=1
105	1	UniProt-Human	P14735	19	118692	2	1	2	1	0.03	Insulin-degrading enzyme OS=Homo sapiens OX=9606 GN=IDE PE=1 SV=4
106	1	UniProt-Human	P14923	2407	82434	125	88	62	41	2.89	Junction plakoglobin OS=Homo sapiens OX=9606 GN=JUP PE=1 SV=3
107	1	UniProt-Human	P15531	27	17309	1	1	1	1	0.2	Nucleoside diphosphate kinase A OS=Homo sapiens OX=9606 GN=NME1 PE=1 SV=1
108	1	UniProt-Human	P15924	3978	334021	335	203	220	134	2.45	Desmoplakin OS=Homo sapiens OX=9606 GN=DSP PE=1 SV=3
109	1	UniProt-Human	P16401	36	22566	3	1	3	1	0.15	Histone H1.5 OS=Homo sapiens OX=9606 GN=HIST1H1B PE=1 SV=3
110	1	UniProt-Human	P16615	43	116336	3	2	3	2	0.06	Sarcoplasmic/endoplasmic reticulum calcium ATPase 2 OS=Homo sapiens OX=9606 GN=ATP2A2 PE=1 SV=1
111	1	UniProt-Human	P17858	13	85762	1	1	1	1	0.04	ATP-dependent 6-phosphofructokinase, liver type OS=Homo sapiens OX=9606 GN=PFKL PE=1 SV=6
112	1	UniProt-Human	P17900	28	21281	1	1	1	1	0.16	Ganglioside GM2 activator OS=Homo sapiens OX=9606 GN=GM2A PE=1 SV=4
113	1	UniProt-Human	P17931	20	26193	1	1	1	1	0.13	Galectin-3 OS=Homo sapiens OX=9606 GN=LGALS3 PE=1 SV=5
114	1	UniProt-Human	P17987	37	60819	1	1	1	1	0.05	T-complex protein 1 subunit alpha OS=Homo sapiens OX=9606 GN=TCP1 PE=1 SV=1
115	1	UniProt-Human	P18124	44	29264	2	1	2	1	0.11	60S ribosomal protein L7 OS=Homo sapiens OX=9606 GN=RPL7 PE=1 SV=1
116	1	UniProt-Human	P18583	25	264063	1	1	1	1	0.01	Protein SON OS=Homo sapiens OX=9606 GN=SON PE=1 SV=4
117	1	UniProt-Human	P19012	2152	49409	158	104	38	23	4.78	Keratin, type I cytoskeletal 15 OS=Homo sapiens OX=9606 GN=KRT15 PE=1 SV=3
118	1	UniProt-Human	P19013	1477	57649	87	69	35	24	3.41	Keratin, type II cytoskeletal 4 OS=Homo sapiens OX=9606 GN=KRT4 PE=1 SV=4
119	1	UniProt-Human	P20618	18	26700	2	1	2	1	0.12	Proteasome subunit beta type-1 OS=Homo sapiens OX=9606 GN=PSMB1 PE=1 SV=2
120	1	UniProt-Human	P20700	29	66653	2	1	2	1	0.05	Lamin-B1 OS=Homo sapiens OX=9606 GN=LMNB1 PE=1 SV=2
121	1	UniProt-Human	P20930	102	435036	26	10	21	8	0.08	Filaggrin OS=Homo sapiens OX=9606 GN=FLG PE=1 SV=3
122	1	UniProt-Human	P21333	279	283301	23	14	15	10	0.13	Filamin-A OS=Homo sapiens OX=9606 GN=FLNA PE=1 SV=4
123	1	UniProt-Human	P21796	32	30868	2	1	2	1	0.11	Voltage-dependent anion-selective channel protein 1 OS=Homo sapiens OX=9606 GN=VDAC1 PE=1 SV=2
124	1	UniProt-Human	P22234	28	47790	1	1	1	1	0.07	Multifunctional protein ADE2 OS=Homo sapiens OX=9606 GN=PAICS PE=1 SV=3
125	1	UniProt-Human	P22735	462	90529	22	16	17	13	0.67	Protein-glutamine gamma-glutamyltransferase K OS=Homo sapiens OX=9606 GN=TGM1 PE=1 SV=4
126	1	UniProt-Human	P23246	210	76216	5	4	5	4	0.17	Splicing factor, proline- and glutamine-rich OS=Homo sapiens OX=9606 GN=SFPQ PE=1 SV=2
127	1	UniProt-Human	P23396	19	26842	2	1	2	1	0.12	40S ribosomal protein S3 OS=Homo sapiens OX=9606 GN=RPS3 PE=1 SV=2
128	1	UniProt-Human	P23490	32	26828	2	2	1	1	0.12	Loricrin OS=Homo sapiens OX=9606 GN=LOR PE=1 SV=2
129	1	UniProt-Human	P23526	46	48255	1	1	1	1	0.07	Adenosylhomocysteinase OS=Homo sapiens OX=9606 GN=AHCY PE=1 SV=4
130	1	UniProt-Human	P24844	51	19871	4	2	2	1	0.17	Myosin regulatory light polypeptide 9 OS=Homo sapiens OX=9606 GN=MYL9 PE=1 SV=4
131	1	UniProt-Human	P25311	239	34465	14	7	12	7	0.78	Zinc-alpha-2-glycoprotein OS=Homo sapiens OX=9606 GN=AZGP1 PE=1 SV=2
132	1	UniProt-Human	P25705	252	59828	16	11	14	10	0.62	ATP synthase subunit alpha, mitochondrial OS=Homo sapiens OX=9606 GN=ATP5A1 PE=1 SV=1
133	1	UniProt-Human	P25787	17	25996	1	1	1	1	0.13	Proteasome subunit alpha type-2 OS=Homo sapiens OX=9606 GN=PSMA2 PE=1 SV=2
134	1	UniProt-Human	P25788	49	28643	2	2	2	2	0.25	Proteasome subunit alpha type-3 OS=Homo sapiens OX=9606 GN=PSMA3 PE=1 SV=2
135	1	UniProt-Human	P25789	28	29750	1	1	1	1	0.11	Proteasome subunit alpha type-4 OS=Homo sapiens OX=9606 GN=PSMA4 PE=1 SV=1
136	1	UniProt-Human	P26373	16	24304	1	1	1	1	0.14	60S ribosomal protein L13 OS=Homo sapiens OX=9606 GN=RPL13 PE=1 SV=4
137	1	UniProt-Human	P27708	46	245167	4	3	4	3	0.04	CAD protein OS=Homo sapiens OX=9606 GN=CAD PE=1 SV=3
138	1	UniProt-Human	P28066	19	26565	3	1	3	1	0.13	Proteasome subunit alpha type-5 OS=Homo sapiens OX=9606 GN=PSMA5 PE=1 SV=3
139	1	UniProt-Human	P28070	52	29242	4	3	3	2	0.38	Proteasome subunit beta type-4 OS=Homo sapiens OX=9606 GN=PSMB4 PE=1 SV=4
140	1	UniProt-Human	P28072	99	25570	6	4	5	4	0.58	Proteasome subunit beta type-6 OS=Homo sapiens OX=9606 GN=PSMB6 PE=1 SV=4
141	1	UniProt-Human	P29508	260	44594	15	12	11	9	1.19	Serpin B3 OS=Homo sapiens OX=9606 GN=SERPINB3 PE=1 SV=2
142	1	UniProt-Human	P31025	407	19409	17	13	9	7	1.38	Lipocalin-1 OS=Homo sapiens OX=9606 GN=LCN1 PE=1 SV=1
143	1	UniProt-Human	P31943	20	49484	1	1	1	1	0.07	Heterogeneous nuclear ribonucleoprotein H OS=Homo sapiens OX=9606 GN=HNRNPH1 PE=1 SV=4
144	1	UniProt-Human	P31944	473	27947	28	23	17	14	4.08	Caspase-14 OS=Homo sapiens OX=9606 GN=CASP14 PE=1 SV=2
145	1	UniProt-Human	P31947	31	27871	3	1	3	1	0.12	14-3-3 protein sigma OS=Homo sapiens OX=9606 GN=SFN PE=1 SV=1
146	1	UniProt-Human	P31949	35	11847	1	1	1	1	0.29	Protein S100-A11 OS=Homo sapiens OX=9606 GN=S100A11 PE=1 SV=2
147	1	UniProt-Human	P32119	226	22049	12	8	10	8	1.66	Peroxiredoxin-2 OS=Homo sapiens OX=9606 GN=PRDX2 PE=1 SV=5
148	1	UniProt-Human	P32321	15	20459	1	1	1	1	0.16	Deoxycytidylate deaminase OS=Homo sapiens OX=9606 GN=DCTD PE=1 SV=2
149	1	UniProt-Human	P33778	78	13942	5	1	5	1	0.24	Histone H2B type 1-B OS=Homo sapiens OX=9606 GN=HIST1H2BB PE=1 SV=2
150	1	UniProt-Human	P35268	33	14835	2	1	2	1	0.23	60S ribosomal protein L22 OS=Homo sapiens OX=9606 GN=RPL22 PE=1 SV=2
151	1	UniProt-Human	P35527	34474	62255	1322	1052	224	194	2715.92	Keratin, type I cytoskeletal 9 OS=Homo sapiens OX=9606 GN=KRT9 PE=1 SV=3
152	1	UniProt-Human	P35579	43647	227646	2420	1778	425	337	196.7	Myosin-9 OS=Homo sapiens OX=9606 GN=MYH9 PE=1 SV=4
153	1	UniProt-Human	P35580	46	229827	3	1	2	1	0.01	Myosin-10 OS=Homo sapiens OX=9606 GN=MYH10 PE=1 SV=3
154	1	UniProt-Human	P35609	23	104358	3	2	3	2	0.06	Alpha-actinin-2 OS=Homo sapiens OX=9606 GN=ACTN2 PE=1 SV=1
155	1	UniProt-Human	P35908	28768	65678	1204	974	258	227	1942.31	Keratin, type II cytoskeletal 2 epidermal OS=Homo sapiens OX=9606 GN=KRT2 PE=1 SV=2
156	1	UniProt-Human	P36578	36	47953	7	4	6	4	0.3	60S ribosomal protein L4 OS=Homo sapiens OX=9606 GN=RPL4 PE=1 SV=5
157	1	UniProt-Human	P37840	238	14451	4	4	4	4	0.96	Alpha-synuclein OS=Homo sapiens OX=9606 GN=SNCA PE=1 SV=1
158	1	UniProt-Human	P38159	26	42306	1	1	1	1	0.08	RNA-binding motif protein, X chromosome OS=Homo sapiens OX=9606 GN=RBMX PE=1 SV=3
159	1	UniProt-Human	P38646	608	73920	36	26	17	15	1.04	Stress-70 protein, mitochondrial OS=Homo sapiens OX=9606 GN=HSPA9 PE=1 SV=2
160	1	UniProt-Human	P38919	25	47126	3	2	3	2	0.14	Eukaryotic initiation factor 4A-III OS=Homo sapiens OX=9606 GN=EIF4A3 PE=1 SV=4
161	1	UniProt-Human	P39023	53	46365	8	4	8	4	0.32	60S ribosomal protein L3 OS=Homo sapiens OX=9606 GN=RPL3 PE=1 SV=2
162	1	UniProt-Human	P39656	33	50940	2	1	2	1	0.06	Dolichyl-diphosphooligosaccharide--protein glycosyltransferase 48 kDa subunit OS=Homo sapiens OX=9606 GN=DDOST PE=1 SV=4
163	1	UniProt-Human	P40926	65	35937	3	1	3	1	0.09	Malate dehydrogenase, mitochondrial OS=Homo sapiens OX=9606 GN=MDH2 PE=1 SV=3
164	1	UniProt-Human	P42224	36	87850	3	1	3	1	0.04	Signal transducer and activator of transcription 1-alpha/beta OS=Homo sapiens OX=9606 GN=STAT1 PE=1 SV=2
165	1	UniProt-Human	P42357	244	73336	22	14	21	13	0.69	Histidine ammonia-lyase OS=Homo sapiens OX=9606 GN=HAL PE=1 SV=1
166	1	UniProt-Human	P42704	14	159003	3	1	3	1	0.02	Leucine-rich PPR motif-containing protein, mitochondrial OS=Homo sapiens OX=9606 GN=LRPPRC PE=1 SV=3
167	1	UniProt-Human	P43243	124	95078	8	7	4	4	0.14	Matrin-3 OS=Homo sapiens OX=9606 GN=MATR3 PE=1 SV=2
168	1	UniProt-Human	P43246	42	105418	1	1	1	1	0.03	DNA mismatch repair protein Msh2 OS=Homo sapiens OX=9606 GN=MSH2 PE=1 SV=1
169	1	UniProt-Human	P45880	31	32060	3	2	3	2	0.22	Voltage-dependent anion-selective channel protein 2 OS=Homo sapiens OX=9606 GN=VDAC2 PE=1 SV=2
170	1	UniProt-Human	P45974	27	96638	1	1	1	1	0.03	Ubiquitin carboxyl-terminal hydrolase 5 OS=Homo sapiens OX=9606 GN=USP5 PE=1 SV=2
171	1	UniProt-Human	P46459	15	83055	1	1	1	1	0.04	Vesicle-fusing ATPase OS=Homo sapiens OX=9606 GN=NSF PE=1 SV=3
172	1	UniProt-Human	P46777	16	34569	5	1	3	1	0.1	60S ribosomal protein L5 OS=Homo sapiens OX=9606 GN=RPL5 PE=1 SV=3
173	1	UniProt-Human	P46778	28	18610	2	1	2	1	0.18	60S ribosomal protein L21 OS=Homo sapiens OX=9606 GN=RPL21 PE=1 SV=2
174	1	UniProt-Human	P46940	97	189761	3	2	3	2	0.04	Ras GTPase-activating-like protein IQGAP1 OS=Homo sapiens OX=9606 GN=IQGAP1 PE=1 SV=1
175	1	UniProt-Human	P47755	227	33157	11	4	11	4	0.43	F-actin-capping protein subunit alpha-2 OS=Homo sapiens OX=9606 GN=CAPZA2 PE=1 SV=3
176	1	UniProt-Human	P47756	107	31616	10	7	8	6	0.84	F-actin-capping protein subunit beta OS=Homo sapiens OX=9606 GN=CAPZB PE=1 SV=4
177	1	UniProt-Human	P47929	363	15123	23	13	14	9	4.92	Galectin-7 OS=Homo sapiens OX=9606 GN=LGALS7 PE=1 SV=2
178	1	UniProt-Human	P48637	24	52523	2	1	2	1	0.06	Glutathione synthetase OS=Homo sapiens OX=9606 GN=GSS PE=1 SV=1
179	1	UniProt-Human	P48668	299	60273	21	18	13	12	1	Keratin, type II cytoskeletal 6C OS=Homo sapiens OX=9606 GN=KRT6C PE=1 SV=3
180	1	UniProt-Human	P50395	50	51087	2	1	2	1	0.06	Rab GDP dissociation inhibitor beta OS=Homo sapiens OX=9606 GN=GDI2 PE=1 SV=2
181	1	UniProt-Human	P50914	57	23531	4	3	4	3	0.49	60S ribosomal protein L14 OS=Homo sapiens OX=9606 GN=RPL14 PE=1 SV=4
182	1	UniProt-Human	P52272	324	77749	39	22	18	13	0.89	Heterogeneous nuclear ribonucleoprotein M OS=Homo sapiens OX=9606 GN=HNRNPM PE=1 SV=3
183	1	UniProt-Human	P52732	14	120111	4	1	2	1	0.03	Kinesin-like protein KIF11 OS=Homo sapiens OX=9606 GN=KIF11 PE=1 SV=2
184	1	UniProt-Human	P52907	309	33073	24	16	17	10	1.11	F-actin-capping protein subunit alpha-1 OS=Homo sapiens OX=9606 GN=CAPZA1 PE=1 SV=3
185	1	UniProt-Human	P54753	19	111856	3	1	3	1	0.03	Ephrin type-B receptor 3 OS=Homo sapiens OX=9606 GN=EPHB3 PE=1 SV=2
186	1	UniProt-Human	P55060	217	111145	8	5	4	2	0.16	Exportin-2 OS=Homo sapiens OX=9606 GN=CSE1L PE=1 SV=3
187	1	UniProt-Human	P55265	36	137178	2	1	2	1	0.02	Double-stranded RNA-specific adenosine deaminase OS=Homo sapiens OX=9606 GN=ADAR PE=1 SV=4
188	1	UniProt-Human	P56537	93	27095	5	3	4	3	0.38	Eukaryotic translation initiation factor 6 OS=Homo sapiens OX=9606 GN=EIF6 PE=1 SV=1
189	1	UniProt-Human	P57058	19	80376	1	1	1	1	0.04	Hormonally up-regulated neu tumor-associated kinase OS=Homo sapiens OX=9606 GN=HUNK PE=1 SV=1
190	1	UniProt-Human	P60174	63	31057	2	1	2	1	0.11	Triosephosphate isomerase OS=Homo sapiens OX=9606 GN=TPI1 PE=1 SV=3
191	1	UniProt-Human	P60660	598	17090	31	25	15	12	6.91	Myosin light polypeptide 6 OS=Homo sapiens OX=9606 GN=MYL6 PE=1 SV=2
192	1	UniProt-Human	P60709	17866	42052	854	691	132	112	10468.1	Actin, cytoplasmic 1 OS=Homo sapiens OX=9606 GN=ACTB PE=1 SV=1
193	1	UniProt-Human	P60842	95	46353	6	6	4	4	0.32	Eukaryotic initiation factor 4A-I OS=Homo sapiens OX=9606 GN=EIF4A1 PE=1 SV=1
194	1	UniProt-Human	P61313	26	24245	3	1	3	1	0.14	60S ribosomal protein L15 OS=Homo sapiens OX=9606 GN=RPL15 PE=1 SV=2
195	1	UniProt-Human	P61626	221	16982	15	10	11	7	1.8	Lysozyme C OS=Homo sapiens OX=9606 GN=LYZ PE=1 SV=1
196	1	UniProt-Human	P62244	17	14944	1	1	1	1	0.23	40S ribosomal protein S15a OS=Homo sapiens OX=9606 GN=RPS15A PE=1 SV=2
197	1	UniProt-Human	P62263	18	16434	1	1	1	1	0.21	40S ribosomal protein S14 OS=Homo sapiens OX=9606 GN=RPS14 PE=1 SV=3
198	1	UniProt-Human	P62424	16	30148	5	2	4	2	0.23	60S ribosomal protein L7a OS=Homo sapiens OX=9606 GN=RPL7A PE=1 SV=2
199	1	UniProt-Human	P62750	87	17684	4	3	2	2	0.42	60S ribosomal protein L23a OS=Homo sapiens OX=9606 GN=RPL23A PE=1 SV=1
200	1	UniProt-Human	P62805	36	11360	5	2	3	2	0.6	Histone H4 OS=Homo sapiens OX=9606 GN=HIST1H4A PE=1 SV=2
201	1	UniProt-Human	P62829	16	14970	1	1	1	1	0.23	60S ribosomal protein L23 OS=Homo sapiens OX=9606 GN=RPL23 PE=1 SV=1
202	1	UniProt-Human	P62899	35	14454	1	1	1	1	0.24	60S ribosomal protein L31 OS=Homo sapiens OX=9606 GN=RPL31 PE=1 SV=1
203	1	UniProt-Human	P62917	44	28235	4	1	3	1	0.12	60S ribosomal protein L8 OS=Homo sapiens OX=9606 GN=RPL8 PE=1 SV=2
204	1	UniProt-Human	P62979	275	18296	29	18	10	8	1.99	Ubiquitin-40S ribosomal protein S27a OS=Homo sapiens OX=9606 GN=RPS27A PE=1 SV=2
205	1	UniProt-Human	P62987	48	15004	8	2	4	2	0.51	Ubiquitin-60S ribosomal protein L40 OS=Homo sapiens OX=9606 GN=UBA52 PE=1 SV=2
206	1	UniProt-Human	P62995	18	33760	1	1	1	1	0.1	Transformer-2 protein homolog beta OS=Homo sapiens OX=9606 GN=TRA2B PE=1 SV=1
207	1	UniProt-Human	P63104	47	27899	2	1	2	1	0.12	14-3-3 protein zeta/delta OS=Homo sapiens OX=9606 GN=YWHAZ PE=1 SV=1
208	1	UniProt-Human	P63261	17685	42108	841	682	129	110	10535.6	Actin, cytoplasmic 2 OS=Homo sapiens OX=9606 GN=ACTG1 PE=1 SV=1
209	1	UniProt-Human	P67936	1014	28619	92	60	39	26	12.15	Tropomyosin alpha-4 chain OS=Homo sapiens OX=9606 GN=TPM4 PE=1 SV=3
210	1	UniProt-Human	P68032	4583	42334	239	184	31	26	380.49	Actin, alpha cardiac muscle 1 OS=Homo sapiens OX=9606 GN=ACTC1 PE=1 SV=1
211	1	UniProt-Human	P68363	397	50804	19	17	11	10	1.41	Tubulin alpha-1B chain OS=Homo sapiens OX=9606 GN=TUBA1B PE=1 SV=1
212	1	UniProt-Human	P68366	281	50634	20	16	12	10	1.09	Tubulin alpha-4A chain OS=Homo sapiens OX=9606 GN=TUBA4A PE=1 SV=1
213	1	UniProt-Human	P68371	659	50255	50	41	24	22	3.08	Tubulin beta-4B chain OS=Homo sapiens OX=9606 GN=TUBB4B PE=1 SV=1
214	1	UniProt-Human	P68871	23	16102	3	1	3	1	0.21	Hemoglobin subunit beta OS=Homo sapiens OX=9606 GN=HBB PE=1 SV=2
215	1	UniProt-Human	P69905	63	15305	9	6	5	4	1.04	Hemoglobin subunit alpha OS=Homo sapiens OX=9606 GN=HBA1 PE=1 SV=2
216	1	UniProt-Human	P78314	23	62660	2	1	1	1	0.05	SH3 domain-binding protein 2 OS=Homo sapiens OX=9606 GN=SH3BP2 PE=1 SV=2
217	1	UniProt-Human	P78371	77	57794	4	2	4	2	0.12	T-complex protein 1 subunit beta OS=Homo sapiens OX=9606 GN=CCT2 PE=1 SV=4
218	1	UniProt-Human	P78386	199	57306	45	12	23	11	0.87	Keratin, type II cuticular Hb5 OS=Homo sapiens OX=9606 GN=KRT85 PE=1 SV=1
219	1	UniProt-Human	P78527	101	473749	9	3	7	3	0.02	DNA-dependent protein kinase catalytic subunit OS=Homo sapiens OX=9606 GN=PRKDC PE=1 SV=3
220	1	UniProt-Human	P81605	1709	11391	84	74	24	22	19.54	Dermcidin OS=Homo sapiens OX=9606 GN=DCD PE=1 SV=2
221	1	UniProt-Human	P83731	17	17882	1	1	1	1	0.19	60S ribosomal protein L24 OS=Homo sapiens OX=9606 GN=RPL24 PE=1 SV=1
222	1	UniProt-Human	P84103	17	19546	1	1	1	1	0.17	Serine/arginine-rich splicing factor 3 OS=Homo sapiens OX=9606 GN=SRSF3 PE=1 SV=1
223	1	UniProt-Human	Q00325	43	40525	3	2	2	2	0.17	Phosphate carrier protein, mitochondrial OS=Homo sapiens OX=9606 GN=SLC25A3 PE=1 SV=2
224	1	UniProt-Human	Q00610	338	193260	13	9	10	7	0.14	Clathrin heavy chain 1 OS=Homo sapiens OX=9606 GN=CLTC PE=1 SV=5
225	1	UniProt-Human	Q00839	285	91269	10	6	5	3	0.15	Heterogeneous nuclear ribonucleoprotein U OS=Homo sapiens OX=9606 GN=HNRNPU PE=1 SV=6
226	1	UniProt-Human	Q01082	429	275237	27	15	22	12	0.17	Spectrin beta chain, non-erythrocytic 1 OS=Homo sapiens OX=9606 GN=SPTBN1 PE=1 SV=2
227	1	UniProt-Human	Q01105	50	33469	1	1	1	1	0.1	Protein SET OS=Homo sapiens OX=9606 GN=SET PE=1 SV=3
228	1	UniProt-Human	Q01469	113	15497	10	5	7	5	1.42	Fatty acid-binding protein, epidermal OS=Homo sapiens OX=9606 GN=FABP5 PE=1 SV=3
229	1	UniProt-Human	Q01650	26	55659	2	1	1	1	0.06	Large neutral amino acids transporter small subunit 1 OS=Homo sapiens OX=9606 GN=SLC7A5 PE=1 SV=2
230	1	UniProt-Human	Q02241	35	111016	2	2	2	2	0.06	Kinesin-like protein KIF23 OS=Homo sapiens OX=9606 GN=KIF23 PE=1 SV=3
231	1	UniProt-Human	Q02413	3108	114702	137	105	57	47	2.57	Desmoglein-1 OS=Homo sapiens OX=9606 GN=DSG1 PE=1 SV=2
232	1	UniProt-Human	Q02878	46	32765	4	2	4	2	0.2	60S ribosomal protein L6 OS=Homo sapiens OX=9606 GN=RPL6 PE=1 SV=3
233	1	UniProt-Human	Q02978	73	34211	1	1	1	1	0.1	Mitochondrial 2-oxoglutarate/malate carrier protein OS=Homo sapiens OX=9606 GN=SLC25A11 PE=1 SV=3
234	1	UniProt-Human	Q04637	22	176124	1	1	1	1	0.02	Eukaryotic translation initiation factor 4 gamma 1 OS=Homo sapiens OX=9606 GN=EIF4G1 PE=1 SV=4
235	1	UniProt-Human	Q04695	3365	48361	234	154	66	52	37.15	Keratin, type I cytoskeletal 17 OS=Homo sapiens OX=9606 GN=KRT17 PE=1 SV=2
236	1	UniProt-Human	Q06830	157	22324	12	9	10	7	1.81	Peroxiredoxin-1 OS=Homo sapiens OX=9606 GN=PRDX1 PE=1 SV=1
237	1	UniProt-Human	Q08188	1029	76926	56	37	38	27	2.25	Protein-glutamine gamma-glutamyltransferase E OS=Homo sapiens OX=9606 GN=TGM3 PE=1 SV=4
238	1	UniProt-Human	Q08554	567	101406	26	22	12	11	0.41	Desmocollin-1 OS=Homo sapiens OX=9606 GN=DSC1 PE=1 SV=2
239	1	UniProt-Human	Q09666	60	629213	6	3	6	3	0.02	Neuroblast differentiation-associated protein AHNAK OS=Homo sapiens OX=9606 GN=AHNAK PE=1 SV=2
240	1	UniProt-Human	Q0VDG4	14	48969	1	1	1	1	0.07	Secernin-3 OS=Homo sapiens OX=9606 GN=SCRN3 PE=1 SV=1
241	1	UniProt-Human	Q12955	21	482394	2	1	2	1	0.01	Ankyrin-3 OS=Homo sapiens OX=9606 GN=ANK3 PE=1 SV=3
242	1	UniProt-Human	Q12965	516	127552	39	25	17	13	0.44	Unconventional myosin-Ie OS=Homo sapiens OX=9606 GN=MYO1E PE=1 SV=2
243	1	UniProt-Human	Q13009	14	178710	1	1	1	1	0.02	T-lymphoma invasion and metastasis-inducing protein 1 OS=Homo sapiens OX=9606 GN=TIAM1 PE=1 SV=2
244	1	UniProt-Human	Q13045	295	146142	17	13	11	10	0.27	Protein flightless-1 homolog OS=Homo sapiens OX=9606 GN=FLII PE=1 SV=2
245	1	UniProt-Human	Q13155	14	35668	3	1	1	1	0.09	Aminoacyl tRNA synthase complex-interacting multifunctional protein 2 OS=Homo sapiens OX=9606 GN=AIMP2 PE=1 SV=2
246	1	UniProt-Human	Q13200	24	100877	1	1	1	1	0.03	26S proteasome non-ATPase regulatory subunit 2 OS=Homo sapiens OX=9606 GN=PSMD2 PE=1 SV=3
247	1	UniProt-Human	Q13263	40	90261	5	3	4	2	0.11	Transcription intermediary factor 1-beta OS=Homo sapiens OX=9606 GN=TRIM28 PE=1 SV=5
248	1	UniProt-Human	Q13268	58	30307	2	2	2	2	0.22	Dehydrogenase/reductase SDR family member 2, mitochondrial OS=Homo sapiens OX=9606 GN=DHRS2 PE=1 SV=4
249	1	UniProt-Human	Q13501	74	48455	4	4	3	3	0.21	Sequestosome-1 OS=Homo sapiens OX=9606 GN=SQSTM1 PE=1 SV=1
250	1	UniProt-Human	Q13510	46	45087	2	2	2	2	0.15	Acid ceramidase OS=Homo sapiens OX=9606 GN=ASAH1 PE=1 SV=5
251	1	UniProt-Human	Q13813	275	285163	21	12	17	10	0.13	Spectrin alpha chain, non-erythrocytic 1 OS=Homo sapiens OX=9606 GN=SPTAN1 PE=1 SV=3
252	1	UniProt-Human	Q13835	348	84119	23	14	19	12	0.56	Plakophilin-1 OS=Homo sapiens OX=9606 GN=PKP1 PE=1 SV=2
253	1	UniProt-Human	Q13867	174	53155	15	8	10	7	0.58	Bleomycin hydrolase OS=Homo sapiens OX=9606 GN=BLMH PE=1 SV=1
254	1	UniProt-Human	Q14126	32	123016	3	1	2	1	0.03	Desmoglein-2 OS=Homo sapiens OX=9606 GN=DSG2 PE=1 SV=2
255	1	UniProt-Human	Q14247	39	61720	2	1	1	1	0.05	Src substrate cortactin OS=Homo sapiens OX=9606 GN=CTTN PE=1 SV=2
256	1	UniProt-Human	Q14525	183	47325	15	9	8	6	0.5	Keratin, type I cuticular Ha3-II OS=Homo sapiens OX=9606 GN=KRT33B PE=1 SV=3
257	1	UniProt-Human	Q14533	36	56832	12	1	3	1	0.06	Keratin, type II cuticular Hb1 OS=Homo sapiens OX=9606 GN=KRT81 PE=1 SV=3
258	1	UniProt-Human	Q14574	56	101218	7	3	6	3	0.1	Desmocollin-3 OS=Homo sapiens OX=9606 GN=DSC3 PE=1 SV=3
259	1	UniProt-Human	Q14764	15	99551	1	1	1	1	0.03	Major vault protein OS=Homo sapiens OX=9606 GN=MVP PE=1 SV=4
260	1	UniProt-Human	Q14956	22	64623	2	2	2	2	0.1	Transmembrane glycoprotein NMB OS=Homo sapiens OX=9606 GN=GPNMB PE=1 SV=2
261	1	UniProt-Human	Q14974	133	98420	4	2	4	2	0.07	Importin subunit beta-1 OS=Homo sapiens OX=9606 GN=KPNB1 PE=1 SV=2
262	1	UniProt-Human	Q14980	24	239199	3	1	3	1	0.01	Nuclear mitotic apparatus protein 1 OS=Homo sapiens OX=9606 GN=NUMA1 PE=1 SV=2
263	1	UniProt-Human	Q15027	19	82397	4	1	1	1	0.04	Arf-GAP with coiled-coil, ANK repeat and PH domain-containing protein 1 OS=Homo sapiens OX=9606 GN=ACAP1 PE=1 SV=1
264	1	UniProt-Human	Q15029	30	110336	3	3	2	2	0.06	116 kDa U5 small nuclear ribonucleoprotein component OS=Homo sapiens OX=9606 GN=EFTUD2 PE=1 SV=1
265	1	UniProt-Human	Q15149	22	533462	10	1	7	1	0.01	Plectin OS=Homo sapiens OX=9606 GN=PLEC PE=1 SV=3
266	1	UniProt-Human	Q15233	151	54311	11	4	5	4	0.25	Non-POU domain-containing octamer-binding protein OS=Homo sapiens OX=9606 GN=NONO PE=1 SV=4
267	1	UniProt-Human	Q15323	207	48633	16	11	9	8	0.69	Keratin, type I cuticular Ha1 OS=Homo sapiens OX=9606 GN=KRT31 PE=1 SV=3
268	1	UniProt-Human	Q15517	299	52288	20	16	8	6	0.57	Corneodesmosin OS=Homo sapiens OX=9606 GN=CDSN PE=1 SV=3
269	1	UniProt-Human	Q15645	19	48863	5	1	2	1	0.07	Pachytene checkpoint protein 2 homolog OS=Homo sapiens OX=9606 GN=TRIP13 PE=1 SV=2
270	1	UniProt-Human	Q15758	65	57018	3	2	3	2	0.12	Neutral amino acid transporter B(0) OS=Homo sapiens OX=9606 GN=SLC1A5 PE=1 SV=2
271	1	UniProt-Human	Q16563	29	28889	1	1	1	1	0.12	Synaptophysin-like protein 1 OS=Homo sapiens OX=9606 GN=SYPL1 PE=1 SV=1
272	1	UniProt-Human	Q16610	59	62232	2	2	2	2	0.11	Extracellular matrix protein 1 OS=Homo sapiens OX=9606 GN=ECM1 PE=1 SV=2
273	1	UniProt-Human	Q16629	33	27578	2	2	2	2	0.24	Serine/arginine-rich splicing factor 7 OS=Homo sapiens OX=9606 GN=SRSF7 PE=1 SV=1
274	1	UniProt-Human	Q16643	792	71842	53	35	19	16	1.48	Drebrin OS=Homo sapiens OX=9606 GN=DBN1 PE=1 SV=4
275	1	UniProt-Human	Q16829	182	45498	5	5	4	4	0.36	Dual specificity protein phosphatase 7 OS=Homo sapiens OX=9606 GN=DUSP7 PE=1 SV=4
276	1	UniProt-Human	Q16891	45	84026	11	4	4	3	0.12	MICOS complex subunit MIC60 OS=Homo sapiens OX=9606 GN=IMMT PE=1 SV=1
277	1	UniProt-Human	Q3SY84	323	57769	31	19	9	6	0.56	Keratin, type II cytoskeletal 71 OS=Homo sapiens OX=9606 GN=KRT71 PE=1 SV=3
278	1	UniProt-Human	Q3ZCQ8	40	39850	3	2	2	1	0.17	Mitochondrial import inner membrane translocase subunit TIM50 OS=Homo sapiens OX=9606 GN=TIMM50 PE=1 SV=2
279	1	UniProt-Human	Q53RT3	58	37139	1	1	1	1	0.09	Retroviral-like aspartic protease 1 OS=Homo sapiens OX=9606 GN=ASPRV1 PE=1 SV=1
280	1	UniProt-Human	Q562R1	2742	42318	184	121	37	29	7.38	Beta-actin-like protein 2 OS=Homo sapiens OX=9606 GN=ACTBL2 PE=1 SV=2
281	1	UniProt-Human	Q58FF8	14	44492	5	1	4	1	0.07	Putative heat shock protein HSP 90-beta 2 OS=Homo sapiens OX=9606 GN=HSP90AB2P PE=1 SV=2
282	1	UniProt-Human	Q5D862	1158	249296	56	47	34	28	0.69	Filaggrin-2 OS=Homo sapiens OX=9606 GN=FLG2 PE=1 SV=1
283	1	UniProt-Human	Q5M775	28	119197	3	1	3	1	0.03	Cytospin-B OS=Homo sapiens OX=9606 GN=SPECC1 PE=1 SV=1
284	1	UniProt-Human	Q5QGS0	13	169156	1	1	1	1	0.02	Neurite extension and migration factor OS=Homo sapiens OX=9606 GN=NEXMIF PE=1 SV=1
285	1	UniProt-Human	Q5QNW6	93	13912	6	3	5	3	0.8	Histone H2B type 2-F OS=Homo sapiens OX=9606 GN=HIST2H2BF PE=1 SV=3
286	1	UniProt-Human	Q5T749	56	67172	15	7	8	5	0.26	Keratinocyte proline-rich protein OS=Homo sapiens OX=9606 GN=KPRP PE=1 SV=1
287	1	UniProt-Human	Q5T750	31	28557	4	2	3	2	0.24	Skin-specific protein 32 OS=Homo sapiens OX=9606 GN=XP32 PE=1 SV=1
288	1	UniProt-Human	Q5TC79	14	56647	1	1	1	1	0.06	Zinc finger and BTB domain-containing protein 37 OS=Homo sapiens OX=9606 GN=ZBTB37 PE=2 SV=1
289	1	UniProt-Human	Q5TCY1	21	142992	12	2	1	1	0.02	Tau-tubulin kinase 1 OS=Homo sapiens OX=9606 GN=TTBK1 PE=1 SV=2
290	1	UniProt-Human	Q5VSP4	112	18078	2	2	1	1	0.19	Putative lipocalin 1-like protein 1 OS=Homo sapiens OX=9606 GN=LCN1P1 PE=5 SV=1
291	1	UniProt-Human	Q5VTE0	197	50495	18	12	13	8	0.75	Putative elongation factor 1-alpha-like 3 OS=Homo sapiens OX=9606 GN=EEF1A1P5 PE=5 SV=1
292	1	UniProt-Human	Q5VU43	25	266339	4	1	1	1	0.01	Myomegalin OS=Homo sapiens OX=9606 GN=PDE4DIP PE=1 SV=2
293	1	UniProt-Human	Q69YQ0	430	124925	37	18	19	11	0.4	Cytospin-A OS=Homo sapiens OX=9606 GN=SPECC1L PE=1 SV=2
294	1	UniProt-Human	Q6DT37	22	173778	1	1	1	1	0.02	Serine/threonine-protein kinase MRCK gamma OS=Homo sapiens OX=9606 GN=CDC42BPG PE=1 SV=2
295	1	UniProt-Human	Q6KB66	1146	51007	61	47	32	21	2.16	Keratin, type II cytoskeletal 80 OS=Homo sapiens OX=9606 GN=KRT80 PE=1 SV=2
296	1	UniProt-Human	Q6NVV1	16	12184	3	1	3	1	0.28	Putative 60S ribosomal protein L13a protein RPL13AP3 OS=Homo sapiens OX=9606 GN=RPL13AP3 PE=5 SV=1
297	1	UniProt-Human	Q6NWY9	16	99638	2	1	2	1	0.03	Pre-mRNA-processing factor 40 homolog B OS=Homo sapiens OX=9606 GN=PRPF40B PE=1 SV=1
298	1	UniProt-Human	Q6P4A8	39	63499	1	1	1	1	0.05	Phospholipase B-like 1 OS=Homo sapiens OX=9606 GN=PLBD1 PE=1 SV=2
299	1	UniProt-Human	Q6P4F7	74	114879	4	2	3	2	0.06	Rho GTPase-activating protein 11A OS=Homo sapiens OX=9606 GN=ARHGAP11A PE=1 SV=2
300	1	UniProt-Human	Q6UWP8	274	60562	15	10	10	6	0.7	Suprabasin OS=Homo sapiens OX=9606 GN=SBSN PE=1 SV=2
301	1	UniProt-Human	Q6WCQ1	115	117260	18	11	9	7	0.21	Myosin phosphatase Rho-interacting protein OS=Homo sapiens OX=9606 GN=MPRIP PE=1 SV=3
302	1	UniProt-Human	Q6ZVX7	187	30942	9	7	6	5	0.77	F-box only protein 50 OS=Homo sapiens OX=9606 GN=NCCRP1 PE=1 SV=1
303	1	UniProt-Human	Q70Z35	21	185128	9	1	4	1	0.02	Phosphatidylinositol 3,4,5-trisphosphate-dependent Rac exchanger 2 protein OS=Homo sapiens OX=9606 GN=PREX2 PE=2 SV=1
304	1	UniProt-Human	Q7KZF4	29	102618	2	1	2	1	0.03	Staphylococcal nuclease domain-containing protein 1 OS=Homo sapiens OX=9606 GN=SND1 PE=1 SV=1
305	1	UniProt-Human	Q7L8L6	20	87488	1	1	1	1	0.04	FAST kinase domain-containing protein 5, mitochondrial OS=Homo sapiens OX=9606 GN=FASTKD5 PE=1 SV=1
306	1	UniProt-Human	Q7Z3Y8	469	50419	25	19	5	3	0.56	Keratin, type I cytoskeletal 27 OS=Homo sapiens OX=9606 GN=KRT27 PE=1 SV=2
307	1	UniProt-Human	Q7Z406	1337	228701	102	60	17	9	0.24	Myosin-14 OS=Homo sapiens OX=9606 GN=MYH14 PE=1 SV=2
308	1	UniProt-Human	Q7Z794	3337	62149	212	169	55	42	6.44	Keratin, type II cytoskeletal 1b OS=Homo sapiens OX=9606 GN=KRT77 PE=1 SV=3
309	1	UniProt-Human	Q86TJ2	15	49010	2	1	1	1	0.07	Transcriptional adapter 2-beta OS=Homo sapiens OX=9606 GN=TADA2B PE=1 SV=2
310	1	UniProt-Human	Q86V48	56	120772	2	1	2	1	0.03	Leucine zipper protein 1 OS=Homo sapiens OX=9606 GN=LUZP1 PE=1 SV=2
311	1	UniProt-Human	Q86XP3	43	103197	5	2	4	2	0.06	ATP-dependent RNA helicase DDX42 OS=Homo sapiens OX=9606 GN=DDX42 PE=1 SV=1
312	1	UniProt-Human	Q86Y46	719	59457	65	37	21	13	1.22	Keratin, type II cytoskeletal 73 OS=Homo sapiens OX=9606 GN=KRT73 PE=1 SV=1
313	1	UniProt-Human	Q86Y56	49	94774	1	1	1	1	0.03	Dynein assembly factor 5, axonemal OS=Homo sapiens OX=9606 GN=DNAAF5 PE=1 SV=4
314	1	UniProt-Human	Q86YZ3	2520	283140	175	120	65	56	1.22	Hornerin OS=Homo sapiens OX=9606 GN=HRNR PE=1 SV=2
315	1	UniProt-Human	Q8IVT2	221	75482	16	12	10	9	0.53	Mitotic interactor and substrate of PLK1 OS=Homo sapiens OX=9606 GN=MISP PE=1 SV=1
316	1	UniProt-Human	Q8IW75	68	47259	7	3	7	3	0.22	Serpin A12 OS=Homo sapiens OX=9606 GN=SERPINA12 PE=1 SV=1
317	1	UniProt-Human	Q8IX01	23	121044	2	1	2	1	0.03	SURP and G-patch domain-containing protein 2 OS=Homo sapiens OX=9606 GN=SUGP2 PE=1 SV=2
318	1	UniProt-Human	Q8IYA6	25	84105	1	1	1	1	0.04	Cytoskeleton-associated protein 2-like OS=Homo sapiens OX=9606 GN=CKAP2L PE=1 SV=4
319	1	UniProt-Human	Q8N163	67	103465	1	1	1	1	0.03	Cell cycle and apoptosis regulator protein 2 OS=Homo sapiens OX=9606 GN=CCAR2 PE=1 SV=2
320	1	UniProt-Human	Q8N1N4	1396	57629	82	56	47	34	4.7	Keratin, type II cytoskeletal 78 OS=Homo sapiens OX=9606 GN=KRT78 PE=1 SV=2
321	1	UniProt-Human	Q8N3L3	43	76985	4	1	1	1	0.04	Beta-taxilin OS=Homo sapiens OX=9606 GN=TXLNB PE=1 SV=3
322	1	UniProt-Human	Q8N556	86	81530	4	3	2	2	0.08	Actin filament-associated protein 1 OS=Homo sapiens OX=9606 GN=AFAP1 PE=1 SV=2
323	1	UniProt-Human	Q8NEX9	60	35525	2	2	2	2	0.18	Short-chain dehydrogenase/reductase family 9C member 7 OS=Homo sapiens OX=9606 GN=SDR9C7 PE=1 SV=1
324	1	UniProt-Human	Q8TCT1	17	30150	1	1	1	1	0.11	Phosphoethanolamine/phosphocholine phosphatase OS=Homo sapiens OX=9606 GN=PHOSPHO1 PE=1 SV=1
325	1	UniProt-Human	Q8TDQ7	20	31293	1	1	1	1	0.11	Glucosamine-6-phosphate isomerase 2 OS=Homo sapiens OX=9606 GN=GNPDA2 PE=1 SV=1
326	1	UniProt-Human	Q8TF72	66	218321	10	5	7	3	0.03	Protein Shroom3 OS=Homo sapiens OX=9606 GN=SHROOM3 PE=1 SV=2
327	1	UniProt-Human	Q8WVV4	111	68878	13	6	11	5	0.25	Protein POF1B OS=Homo sapiens OX=9606 GN=POF1B PE=1 SV=3
328	1	UniProt-Human	Q8WWI1	286	194002	53	30	25	16	0.29	LIM domain only protein 7 OS=Homo sapiens OX=9606 GN=LMO7 PE=1 SV=3
329	1	UniProt-Human	Q92499	14	83349	1	1	1	1	0.04	ATP-dependent RNA helicase DDX1 OS=Homo sapiens OX=9606 GN=DDX1 PE=1 SV=2
330	1	UniProt-Human	Q92614	87	234168	6	4	6	4	0.05	Unconventional myosin-XVIIIa OS=Homo sapiens OX=9606 GN=MYO18A PE=1 SV=3
331	1	UniProt-Human	Q92616	68	294967	7	3	5	2	0.02	eIF-2-alpha kinase activator GCN1 OS=Homo sapiens OX=9606 GN=GCN1 PE=1 SV=6
332	1	UniProt-Human	Q92820	14	36340	1	1	1	1	0.09	Gamma-glutamyl hydrolase OS=Homo sapiens OX=9606 GN=GGH PE=1 SV=2
333	1	UniProt-Human	Q969L2	14	19341	1	1	1	1	0.17	Protein MAL2 OS=Homo sapiens OX=9606 GN=MAL2 PE=1 SV=1
334	1	UniProt-Human	Q969S3	133	54808	12	8	10	6	0.44	Zinc finger protein 622 OS=Homo sapiens OX=9606 GN=ZNF622 PE=1 SV=1
335	1	UniProt-Human	Q96DR8	99	9091	4	4	3	3	1.14	Mucin-like protein 1 OS=Homo sapiens OX=9606 GN=MUCL1 PE=1 SV=1
336	1	UniProt-Human	Q96HS1	31	32213	1	1	1	1	0.1	Serine/threonine-protein phosphatase PGAM5, mitochondrial OS=Homo sapiens OX=9606 GN=PGAM5 PE=1 SV=2
337	1	UniProt-Human	Q96P63	439	46646	26	16	18	13	1.11	Serpin B12 OS=Homo sapiens OX=9606 GN=SERPINB12 PE=1 SV=1
338	1	UniProt-Human	Q96PK6	19	69620	1	1	1	1	0.05	RNA-binding protein 14 OS=Homo sapiens OX=9606 GN=RBM14 PE=1 SV=2
339	1	UniProt-Human	Q96QA5	391	49619	23	15	16	11	0.89	Gasdermin-A OS=Homo sapiens OX=9606 GN=GSDMA PE=1 SV=4
340	1	UniProt-Human	Q96SZ6	13	68501	7	1	4	1	0.05	CDK5 regulatory subunit-associated protein 1 OS=Homo sapiens OX=9606 GN=CDK5RAP1 PE=1 SV=2
341	1	UniProt-Human	Q96T76	26	114928	1	1	1	1	0.03	MMS19 nucleotide excision repair protein homolog OS=Homo sapiens OX=9606 GN=MMS19 PE=1 SV=2
342	1	UniProt-Human	Q99497	608	20050	14	11	9	6	2.37	Protein/nucleic acid deglycase DJ-1 OS=Homo sapiens OX=9606 GN=PARK7 PE=1 SV=2
343	1	UniProt-Human	Q99735	17	16781	1	1	1	1	0.2	Microsomal glutathione S-transferase 2 OS=Homo sapiens OX=9606 GN=MGST2 PE=1 SV=1
344	1	UniProt-Human	Q9BQE3	212	50548	9	7	7	6	0.49	Tubulin alpha-1C chain OS=Homo sapiens OX=9606 GN=TUBA1C PE=1 SV=1
345	1	UniProt-Human	Q9BSJ8	19	123293	1	1	1	1	0.03	Extended synaptotagmin-1 OS=Homo sapiens OX=9606 GN=ESYT1 PE=1 SV=1
346	1	UniProt-Human	Q9BVA1	57	50377	6	3	5	2	0.14	Tubulin beta-2B chain OS=Homo sapiens OX=9606 GN=TUBB2B PE=1 SV=1
347	1	UniProt-Human	Q9BYJ1	22	81860	1	1	1	1	0.04	Hydroperoxide isomerase ALOXE3 OS=Homo sapiens OX=9606 GN=ALOXE3 PE=1 SV=1
348	1	UniProt-Human	Q9BYT8	16	81341	1	1	1	1	0.04	Neurolysin, mitochondrial OS=Homo sapiens OX=9606 GN=NLN PE=1 SV=1
349	1	UniProt-Human	Q9BZF9	44	163545	4	1	2	1	0.02	Uveal autoantigen with coiled-coil domains and ankyrin repeats OS=Homo sapiens OX=9606 GN=UACA PE=1 SV=2
350	1	UniProt-Human	Q9C075	264	48272	15	8	14	7	0.66	Keratin, type I cytoskeletal 23 OS=Homo sapiens OX=9606 GN=KRT23 PE=1 SV=2
351	1	UniProt-Human	Q9H0E2	17	30490	1	1	1	1	0.11	Toll-interacting protein OS=Homo sapiens OX=9606 GN=TOLLIP PE=1 SV=1
352	1	UniProt-Human	Q9H0H5	116	71666	2	2	2	2	0.09	Rac GTPase-activating protein 1 OS=Homo sapiens OX=9606 GN=RACGAP1 PE=1 SV=1
353	1	UniProt-Human	Q9H583	29	244382	2	1	2	1	0.01	HEAT repeat-containing protein 1 OS=Homo sapiens OX=9606 GN=HEATR1 PE=1 SV=3
354	1	UniProt-Human	Q9NQW8	13	92679	2	1	2	1	0.04	Cyclic nucleotide-gated cation channel beta-3 OS=Homo sapiens OX=9606 GN=CNGB3 PE=1 SV=2
355	1	UniProt-Human	Q9NR30	15	87804	2	1	2	1	0.04	Nucleolar RNA helicase 2 OS=Homo sapiens OX=9606 GN=DDX21 PE=1 SV=5
356	1	UniProt-Human	Q9NSB2	915	65942	94	54	27	18	1.57	Keratin, type II cuticular Hb4 OS=Homo sapiens OX=9606 GN=KRT84 PE=2 SV=2
357	1	UniProt-Human	Q9NV88	13	74793	3	1	3	1	0.04	Integrator complex subunit 9 OS=Homo sapiens OX=9606 GN=INTS9 PE=1 SV=2
358	1	UniProt-Human	Q9NX63	62	26421	1	1	1	1	0.13	MICOS complex subunit MIC19 OS=Homo sapiens OX=9606 GN=CHCHD3 PE=1 SV=1
359	1	UniProt-Human	Q9NXT0	40	47752	3	2	2	2	0.14	Zinc finger protein 586 OS=Homo sapiens OX=9606 GN=ZNF586 PE=2 SV=2
360	1	UniProt-Human	Q9NYL9	502	39741	34	24	22	14	1.96	Tropomodulin-3 OS=Homo sapiens OX=9606 GN=TMOD3 PE=1 SV=1
361	1	UniProt-Human	Q9P0K7	183	110601	16	6	7	4	0.16	Ankycorbin OS=Homo sapiens OX=9606 GN=RAI14 PE=1 SV=2
362	1	UniProt-Human	Q9UBC1	38	43577	3	1	2	1	0.08	NF-kappa-B inhibitor-like protein 1 OS=Homo sapiens OX=9606 GN=NFKBIL1 PE=1 SV=1
363	1	UniProt-Human	Q9UBM7	19	55195	1	1	1	1	0.06	7-dehydrocholesterol reductase OS=Homo sapiens OX=9606 GN=DHCR7 PE=1 SV=1
364	1	UniProt-Human	Q9UHB6	2160	85630	127	80	44	29	2.43	LIM domain and actin-binding protein 1 OS=Homo sapiens OX=9606 GN=LIMA1 PE=1 SV=1
365	1	UniProt-Human	Q9UI42	90	47550	4	2	4	2	0.14	Carboxypeptidase A4 OS=Homo sapiens OX=9606 GN=CPA4 PE=1 SV=2
366	1	UniProt-Human	Q9UKK9	22	24597	2	2	2	2	0.29	ADP-sugar pyrophosphatase OS=Homo sapiens OX=9606 GN=NUDT5 PE=1 SV=1
367	1	UniProt-Human	Q9UKV5	21	73747	4	1	1	1	0.04	E3 ubiquitin-protein ligase AMFR OS=Homo sapiens OX=9606 GN=AMFR PE=1 SV=2
368	1	UniProt-Human	Q9ULJ1	17	74651	1	1	1	1	0.04	Outer dense fiber protein 2-like OS=Homo sapiens OX=9606 GN=ODF2L PE=2 SV=2
369	1	UniProt-Human	Q9UM54	602	150965	25	15	14	11	0.33	Unconventional myosin-VI OS=Homo sapiens OX=9606 GN=MYO6 PE=1 SV=4
370	1	UniProt-Human	Q9UNI6	12849	38290	668	528	119	110	3208.41	Dual specificity protein phosphatase 12 OS=Homo sapiens OX=9606 GN=DUSP12 PE=1 SV=1
371	1	UniProt-Human	Q9Y224	67	28165	2	2	2	2	0.24	RNA transcription, translation and transport factor protein OS=Homo sapiens OX=9606 GN=RTRAF PE=1 SV=1
372	1	UniProt-Human	Q9Y230	34	51296	2	1	2	1	0.06	RuvB-like 2 OS=Homo sapiens OX=9606 GN=RUVBL2 PE=1 SV=3
373	1	UniProt-Human	Q9Y337	23	32798	1	1	1	1	0.1	Kallikrein-5 OS=Homo sapiens OX=9606 GN=KLK5 PE=1 SV=3
374	1	UniProt-Human	Q9Y3I0	80	55688	2	2	2	2	0.12	tRNA-splicing ligase RtcB homolog OS=Homo sapiens OX=9606 GN=RTCB PE=1 SV=1
375	1	UniProt-Human	Q9Y4I1	59	216979	18	4	14	4	0.07	Unconventional myosin-Va OS=Homo sapiens OX=9606 GN=MYO5A PE=1 SV=2
376	1	UniProt-Human	Q9Y608	67	82349	6	4	6	4	0.16	Leucine-rich repeat flightless-interacting protein 2 OS=Homo sapiens OX=9606 GN=LRRFIP2 PE=1 SV=1
377	1	UniProt-Human	Q9Y6V0	16	554704	6	1	4	1	0.01	Protein piccolo OS=Homo sapiens OX=9606 GN=PCLO PE=1 SV=4
378	1	UniProt-Human	S4R3N1	43	30231	1	1	1	1	0.11	HSPE1-MOB4 readthrough OS=Homo sapiens OX=9606 GN=HSPE1-MOB4 PE=3 SV=1
