# Supplementary material for: DUSP12 promotes cell cycle progression and protects cells from ZNF622 mediated apoptosis
Source: Cell Death Dis. 2026 Mar 18;17(1):315. doi: 10.1038/s41419-026-08618-z (PMC13039736; doi:10.1038/s41419-026-08618-z)
Supplement: Supplementary file 6 — Table S4 [file 41419_2026_8618_MOESM6_ESM.xlsx]

## Sheet: Table S4_DUSP12_BioID
Table S4	All entries
Family	Member	Database	Accession	Score	Mass	Num. of matches	Num. of significant matches	Num. of sequences	Num. of significant sequences	emPAI	Description
1	1	UniProt-Human	P11498	16567	130293	759	569	100	73	73.8	Pyruvate carboxylase, mitochondrial OS=Homo sapiens OX=9606 GN=PC PE=1 SV=2
2	1	UniProt-Human	P21333	9115	283301	480	350	145	108	6.94	Filamin-A OS=Homo sapiens OX=9606 GN=FLNA PE=1 SV=4
2	2	UniProt-Human	O75369	140	280157	75	13	35	10	0.12	Filamin-B OS=Homo sapiens OX=9606 GN=FLNB PE=1 SV=2
3	1	UniProt-Human	Q09666	8224	629213	674	391	304	183	2.32	Neuroblast differentiation-associated protein AHNAK OS=Homo sapiens OX=9606 GN=AHNAK PE=1 SV=2
4	1	UniProt-Human	P04264	6461	66170	283	207	52	40	56.54	Keratin, type II cytoskeletal 1 OS=Homo sapiens OX=9606 GN=KRT1 PE=1 SV=6
4	2	UniProt-Human	P35908	2913	65678	163	109	50	40	20.32	Keratin, type II cytoskeletal 2 epidermal OS=Homo sapiens OX=9606 GN=KRT2 PE=1 SV=2
4	3	UniProt-Human	P08729	618	51411	46	29	15	7	0.54	Keratin, type II cytoskeletal 7 OS=Homo sapiens OX=9606 GN=KRT7 PE=1 SV=5
4	4	UniProt-Human	P13647	577	62568	77	38	30	17	1.91	Keratin, type II cytoskeletal 5 OS=Homo sapiens OX=9606 GN=KRT5 PE=1 SV=3
4	5	UniProt-Human	P05787	576	53671	61	32	18	7	0.7	Keratin, type II cytoskeletal 8 OS=Homo sapiens OX=9606 GN=KRT8 PE=1 SV=7
4	6	UniProt-Human	P02538	562	60293	70	32	29	15	1.59	Keratin, type II cytoskeletal 6A OS=Homo sapiens OX=9606 GN=KRT6A PE=1 SV=3
4	7	UniProt-Human	Q7RTS7	85	58229	26	7	15	4	0.31	Keratin, type II cytoskeletal 74 OS=Homo sapiens OX=9606 GN=KRT74 PE=1 SV=2
4	8	UniProt-Human	Q8N1N4	72	57629	15	5	9	3	0.18	Keratin, type II cytoskeletal 78 OS=Homo sapiens OX=9606 GN=KRT78 PE=1 SV=2
5	1	UniProt-Human	Q9UNI6	5685	38290	268	205	35	28	140.45	Dual specificity protein phosphatase 12 OS=Homo sapiens OX=9606 GN=DUSP12 PE=1 SV=1
6	1	UniProt-Human	Q13085	5599	267095	354	234	109	76	3.63	Acetyl-CoA carboxylase 1 OS=Homo sapiens OX=9606 GN=ACACA PE=1 SV=2
6	2	UniProt-Human	O00763	811	278361	70	37	33	13	0.23	Acetyl-CoA carboxylase 2 OS=Homo sapiens OX=9606 GN=ACACB PE=1 SV=3
7	1	UniProt-Human	O60841	5557	139198	280	180	71	48	7.76	Eukaryotic translation initiation factor 5B OS=Homo sapiens OX=9606 GN=EIF5B PE=1 SV=4
8	1	UniProt-Human	P13645	4647	59020	185	138	41	35	32.36	Keratin, type I cytoskeletal 10 OS=Homo sapiens OX=9606 GN=KRT10 PE=1 SV=6
8	2	UniProt-Human	P02533	727	51872	76	33	32	19	3.63	Keratin, type I cytoskeletal 14 OS=Homo sapiens OX=9606 GN=KRT14 PE=1 SV=4
8	3	UniProt-Human	P08779	431	51578	43	20	22	11	1.52	Keratin, type I cytoskeletal 16 OS=Homo sapiens OX=9606 GN=KRT16 PE=1 SV=4
8	4	UniProt-Human	Q04695	288	48361	48	20	25	12	1.68	Keratin, type I cytoskeletal 17 OS=Homo sapiens OX=9606 GN=KRT17 PE=1 SV=2
8	5	UniProt-Human	P05783	38	48029	3	2	3	2	0.14	Keratin, type I cytoskeletal 18 OS=Homo sapiens OX=9606 GN=KRT18 PE=1 SV=2
9	1	UniProt-Human	Q9NX58	3080	44044	164	116	41	27	79.5	Cell growth-regulating nucleolar protein OS=Homo sapiens OX=9606 GN=LYAR PE=1 SV=2
10	1	UniProt-Human	Q13428	2979	152243	188	102	65	33	2.19	Treacle protein OS=Homo sapiens OX=9606 GN=TCOF1 PE=1 SV=3
11	1	UniProt-Human	P35527	2742	62255	131	95	35	27	12.62	Keratin, type I cytoskeletal 9 OS=Homo sapiens OX=9606 GN=KRT9 PE=1 SV=3
12	1	UniProt-Human	P05165	2739	80635	147	100	50	35	8.24	Propionyl-CoA carboxylase alpha chain, mitochondrial OS=Homo sapiens OX=9606 GN=PCCA PE=1 SV=4
13	1	UniProt-Human	Q9BVP2	2082	62468	106	72	38	22	8.44	Guanine nucleotide-binding protein-like 3 OS=Homo sapiens OX=9606 GN=GNL3 PE=1 SV=2
14	1	UniProt-Human	Q8NE71	1998	96323	109	72	41	29	2.54	ATP-binding cassette sub-family F member 1 OS=Homo sapiens OX=9606 GN=ABCF1 PE=1 SV=2
15	1	UniProt-Human	P16403	1903	21352	101	69	19	13	57.99	Histone H1.2 OS=Homo sapiens OX=9606 GN=HIST1H1C PE=1 SV=2
15	2	UniProt-Human	P10412	1886	21852	104	70	19	13	69.96	Histone H1.4 OS=Homo sapiens OX=9606 GN=HIST1H1E PE=1 SV=2
15	3	UniProt-Human	P16401	1169	22566	72	55	17	12	14.81	Histone H1.5 OS=Homo sapiens OX=9606 GN=HIST1H1B PE=1 SV=3
16	1	UniProt-Human	Q9UQ35	1828	300179	103	64	56	34	0.6	Serine/arginine repetitive matrix protein 2 OS=Homo sapiens OX=9606 GN=SRRM2 PE=1 SV=2
17	1	UniProt-Human	Q7L014	1771	117803	144	91	58	32	2.7	Probable ATP-dependent RNA helicase DDX46 OS=Homo sapiens OX=9606 GN=DDX46 PE=1 SV=2
18	1	UniProt-Human	P11387	1762	91125	143	93	47	29	3.38	DNA topoisomerase 1 OS=Homo sapiens OX=9606 GN=TOP1 PE=1 SV=2
19	1	UniProt-Human	Q14498	1648	59628	93	72	24	15	2.61	RNA-binding protein 39 OS=Homo sapiens OX=9606 GN=RBM39 PE=1 SV=2
20	1	UniProt-Human	Q9Y2X3	1602	60054	93	67	27	19	3.91	Nucleolar protein 58 OS=Homo sapiens OX=9606 GN=NOP58 PE=1 SV=1
21	1	UniProt-Human	Q96RQ3	1456	80935	88	57	30	18	2.27	Methylcrotonoyl-CoA carboxylase subunit alpha, mitochondrial OS=Homo sapiens OX=9606 GN=MCCC1 PE=1 SV=3
22	1	UniProt-Human	Q9Y383	1365	46942	65	41	19	10	1.76	Putative RNA-binding protein Luc7-like 2 OS=Homo sapiens OX=9606 GN=LUC7L2 PE=1 SV=2
23	1	UniProt-Human	P62979	1143	18296	43	30	12	6	11.49	Ubiquitin-40S ribosomal protein S27a OS=Homo sapiens OX=9606 GN=RPS27A PE=1 SV=2
23	2	UniProt-Human	P62987	215	15004	14	6	7	3	0.84	Ubiquitin-60S ribosomal protein L40 OS=Homo sapiens OX=9606 GN=UBA52 PE=1 SV=2
24	1	UniProt-Human	P84098	1110	23565	56	33	18	11	9.84	60S ribosomal protein L19 OS=Homo sapiens OX=9606 GN=RPL19 PE=1 SV=1
25	1	UniProt-Human	P62241	1096	24475	67	47	16	13	15.62	40S ribosomal protein S8 OS=Homo sapiens OX=9606 GN=RPS8 PE=1 SV=2
26	1	UniProt-Human	O00567	1056	66408	65	35	30	16	1.88	Nucleolar protein 56 OS=Homo sapiens OX=9606 GN=NOP56 PE=1 SV=4
27	1	UniProt-Human	Q15149	1033	533462	150	60	95	43	0.33	Plectin OS=Homo sapiens OX=9606 GN=PLEC PE=1 SV=3
27	2	UniProt-Human	P58107	110	557768	34	6	22	3	0.03	Epiplakin OS=Homo sapiens OX=9606 GN=EPPK1 PE=1 SV=3
28	1	UniProt-Human	P68371	997	50255	72	46	22	16	2.77	Tubulin beta-4B chain OS=Homo sapiens OX=9606 GN=TUBB4B PE=1 SV=1
28	2	UniProt-Human	P07437	993	50095	76	53	23	17	3.04	Tubulin beta chain OS=Homo sapiens OX=9606 GN=TUBB PE=1 SV=2
29	1	UniProt-Human	Q8IY81	959	96898	54	34	24	14	0.87	pre-rRNA processing protein FTSJ3 OS=Homo sapiens OX=9606 GN=FTSJ3 PE=1 SV=2
30	1	UniProt-Human	Q13523	958	117258	81	53	37	28	1.99	Serine/threonine-protein kinase PRP4 homolog OS=Homo sapiens OX=9606 GN=PRPF4B PE=1 SV=3
31	1	UniProt-Human	Q5VTE0	902	50495	54	33	17	7	1.91	Putative elongation factor 1-alpha-like 3 OS=Homo sapiens OX=9606 GN=EEF1A1P5 PE=5 SV=1
31	2	UniProt-Human	Q05639	370	50780	30	18	12	5	0.65	Elongation factor 1-alpha 2 OS=Homo sapiens OX=9606 GN=EEF1A2 PE=1 SV=1
32	1	UniProt-Human	Q6WKZ4	864	137482	86	39	38	20	0.84	Rab11 family-interacting protein 1 OS=Homo sapiens OX=9606 GN=RAB11FIP1 PE=1 SV=3
33	1	UniProt-Human	P68363	833	50804	45	34	13	10	2.28	Tubulin alpha-1B chain OS=Homo sapiens OX=9606 GN=TUBA1B PE=1 SV=1
34	1	UniProt-Human	Q9NVP1	822	75702	58	33	21	11	1.05	ATP-dependent RNA helicase DDX18 OS=Homo sapiens OX=9606 GN=DDX18 PE=1 SV=2
35	1	UniProt-Human	Q9H0A0	805	116569	58	37	34	19	0.88	RNA cytidine acetyltransferase OS=Homo sapiens OX=9606 GN=NAT10 PE=1 SV=2
36	1	UniProt-Human	P60709	804	42052	51	34	22	17	5.57	Actin, cytoplasmic 1 OS=Homo sapiens OX=9606 GN=ACTB PE=1 SV=1
36	2	UniProt-Human	P63261	749	42108	50	33	22	17	5.09	Actin, cytoplasmic 2 OS=Homo sapiens OX=9606 GN=ACTG1 PE=1 SV=1
36	3	UniProt-Human	P62736	351	42381	42	23	14	10	2.07	Actin, aortic smooth muscle OS=Homo sapiens OX=9606 GN=ACTA2 PE=1 SV=1
37	1	UniProt-Human	P62753	743	28834	47	25	16	6	1.97	40S ribosomal protein S6 OS=Homo sapiens OX=9606 GN=RPS6 PE=1 SV=1
38	1	UniProt-Human	P08238	726	83554	46	29	21	12	0.85	Heat shock protein HSP 90-beta OS=Homo sapiens OX=9606 GN=HSP90AB1 PE=1 SV=4
38	2	UniProt-Human	P07900	575	85006	42	22	17	8	0.46	Heat shock protein HSP 90-alpha OS=Homo sapiens OX=9606 GN=HSP90AA1 PE=1 SV=5
38	3	UniProt-Human	P14625	176	92696	13	5	8	3	0.15	Endoplasmin OS=Homo sapiens OX=9606 GN=HSP90B1 PE=1 SV=1
38	4	UniProt-Human	Q58FF6	159	58855	16	6	7	4	0.31	Putative heat shock protein HSP 90-beta 4 OS=Homo sapiens OX=9606 GN=HSP90AB4P PE=5 SV=1
38	5	UniProt-Human	Q12931	96	80345	20	4	13	2	0.08	Heat shock protein 75 kDa, mitochondrial OS=Homo sapiens OX=9606 GN=TRAP1 PE=1 SV=3
39	1	UniProt-Human	O14641	710	79184	56	28	16	9	0.99	Segment polarity protein dishevelled homolog DVL-2 OS=Homo sapiens OX=9606 GN=DVL2 PE=1 SV=1
39	2	UniProt-Human	Q92997	697	78348	60	37	16	11	1.26	Segment polarity protein dishevelled homolog DVL-3 OS=Homo sapiens OX=9606 GN=DVL3 PE=1 SV=2
39	3	UniProt-Human	O14640	491	75539	39	24	19	12	0.81	Segment polarity protein dishevelled homolog DVL-1 OS=Homo sapiens OX=9606 GN=DVL1 PE=1 SV=2
40	1	UniProt-Human	P62263	703	16434	38	30	12	10	33.68	40S ribosomal protein S14 OS=Homo sapiens OX=9606 GN=RPS14 PE=1 SV=3
41	1	UniProt-Human	P13639	701	96246	43	25	25	13	0.76	Elongation factor 2 OS=Homo sapiens OX=9606 GN=EEF2 PE=1 SV=4
42	1	UniProt-Human	P62701	701	29807	50	28	14	10	3.84	40S ribosomal protein S4, X isoform OS=Homo sapiens OX=9606 GN=RPS4X PE=1 SV=2
43	1	UniProt-Human	Q9NWB6	701	33197	96	36	29	10	3.15	Arginine and glutamate-rich protein 1 OS=Homo sapiens OX=9606 GN=ARGLU1 PE=1 SV=1
44	1	UniProt-Human	P61513	691	10497	15	13	3	2	1.33	60S ribosomal protein L37a OS=Homo sapiens OX=9606 GN=RPL37A PE=1 SV=2
45	1	UniProt-Human	P26373	677	24304	43	24	14	9	7.86	60S ribosomal protein L13 OS=Homo sapiens OX=9606 GN=RPL13 PE=1 SV=4
46	1	UniProt-Human	Q8IYB3	656	102331	31	18	19	7	0.41	Serine/arginine repetitive matrix protein 1 OS=Homo sapiens OX=9606 GN=SRRM1 PE=1 SV=2
47	1	UniProt-Human	P11142	637	71082	41	21	19	10	0.79	Heat shock cognate 71 kDa protein OS=Homo sapiens OX=9606 GN=HSPA8 PE=1 SV=1
47	2	UniProt-Human	P0DMV8	356	70294	25	11	16	6	0.31	Heat shock 70 kDa protein 1A OS=Homo sapiens OX=9606 GN=HSPA1A PE=1 SV=1
47	3	UniProt-Human	P38646	182	73920	20	9	15	7	0.35	Stress-70 protein, mitochondrial OS=Homo sapiens OX=9606 GN=HSPA9 PE=1 SV=2
48	1	UniProt-Human	O14617	637	131159	55	27	34	19	0.71	AP-3 complex subunit delta-1 OS=Homo sapiens OX=9606 GN=AP3D1 PE=1 SV=1
49	1	UniProt-Human	P62750	630	17684	37	24	7	6	3.03	60S ribosomal protein L23a OS=Homo sapiens OX=9606 GN=RPL23A PE=1 SV=1
50	1	UniProt-Human	P60842	601	46353	22	17	9	8	1.12	Eukaryotic initiation factor 4A-I OS=Homo sapiens OX=9606 GN=EIF4A1 PE=1 SV=1
51	1	UniProt-Human	Q7Z6E9	576	202354	57	22	40	13	0.31	E3 ubiquitin-protein ligase RBBP6 OS=Homo sapiens OX=9606 GN=RBBP6 PE=1 SV=1
52	1	UniProt-Human	P09874	575	113811	57	29	31	19	0.81	Poly [ADP-ribose] polymerase 1 OS=Homo sapiens OX=9606 GN=PARP1 PE=1 SV=4
53	1	UniProt-Human	Q96GA3	575	55049	45	30	14	11	1.38	Protein LTV1 homolog OS=Homo sapiens OX=9606 GN=LTV1 PE=1 SV=1
54	1	UniProt-Human	P14618	561	58470	40	29	25	16	1.81	Pyruvate kinase PKM OS=Homo sapiens OX=9606 GN=PKM PE=1 SV=4
55	1	UniProt-Human	Q05519	554	53624	34	23	9	6	0.71	Serine/arginine-rich splicing factor 11 OS=Homo sapiens OX=9606 GN=SRSF11 PE=1 SV=1
56	1	UniProt-Human	P06733	540	47481	44	19	21	9	1.23	Alpha-enolase OS=Homo sapiens OX=9606 GN=ENO1 PE=1 SV=2
57	1	UniProt-Human	Q6PCB5	538	95381	47	23	27	13	0.71	Round spermatid basic protein 1-like protein OS=Homo sapiens OX=9606 GN=RSBN1L PE=1 SV=2
58	1	UniProt-Human	P07355	524	38808	34	19	17	11	1.88	Annexin A2 OS=Homo sapiens OX=9606 GN=ANXA2 PE=1 SV=2
59	1	UniProt-Human	P23396	523	26842	46	27	17	9	2.6	40S ribosomal protein S3 OS=Homo sapiens OX=9606 GN=RPS3 PE=1 SV=2
60	1	UniProt-Human	Q9NP64	499	27894	21	16	11	6	2.08	Nucleolar protein of 40 kDa OS=Homo sapiens OX=9606 GN=ZCCHC17 PE=1 SV=1
61	1	UniProt-Human	P35579	495	227646	64	24	43	20	0.35	Myosin-9 OS=Homo sapiens OX=9606 GN=MYH9 PE=1 SV=4
62	1	UniProt-Human	E9PAV3	480	205979	69	24	32	6	0.3	Nascent polypeptide-associated complex subunit alpha, muscle-specific form OS=Homo sapiens OX=9606 GN=NACA PE=1 SV=1
63	1	UniProt-Human	P35268	471	14835	30	21	8	6	5.33	60S ribosomal protein L22 OS=Homo sapiens OX=9606 GN=RPL22 PE=1 SV=2
64	1	UniProt-Human	O15446	466	55236	22	12	14	5	0.41	DNA-directed RNA polymerase I subunit RPA34 OS=Homo sapiens OX=9606 GN=CD3EAP PE=1 SV=1
65	1	UniProt-Human	Q8WTT2	461	92946	27	13	18	6	0.27	Nucleolar complex protein 3 homolog OS=Homo sapiens OX=9606 GN=NOC3L PE=1 SV=1
66	1	UniProt-Human	O43290	451	90371	30	19	24	14	0.7	U4/U6.U5 tri-snRNP-associated protein 1 OS=Homo sapiens OX=9606 GN=SART1 PE=1 SV=1
67	1	UniProt-Human	P04406	447	36201	25	14	10	5	1.01	Glyceraldehyde-3-phosphate dehydrogenase OS=Homo sapiens OX=9606 GN=GAPDH PE=1 SV=3
68	1	UniProt-Human	P62937	418	18229	14	11	6	5	2.27	Peptidyl-prolyl cis-trans isomerase A OS=Homo sapiens OX=9606 GN=PPIA PE=1 SV=2
69	1	UniProt-Human	Q15233	417	54311	34	17	16	7	1.02	Non-POU domain-containing octamer-binding protein OS=Homo sapiens OX=9606 GN=NONO PE=1 SV=4
70	1	UniProt-Human	O95232	413	51834	18	13	10	6	0.74	Luc7-like protein 3 OS=Homo sapiens OX=9606 GN=LUC7L3 PE=1 SV=2
71	1	UniProt-Human	P61247	403	30154	34	21	14	9	2.87	40S ribosomal protein S3a OS=Homo sapiens OX=9606 GN=RPS3A PE=1 SV=2
72	1	UniProt-Human	P62829	402	14970	23	18	9	6	4.1	60S ribosomal protein L23 OS=Homo sapiens OX=9606 GN=RPL23 PE=1 SV=1
73	1	UniProt-Human	P63244	393	35511	28	15	15	8	1.22	Receptor of activated protein C kinase 1 OS=Homo sapiens OX=9606 GN=RACK1 PE=1 SV=3
74	1	UniProt-Human	P10809	390	61187	26	16	16	10	0.87	60 kDa heat shock protein, mitochondrial OS=Homo sapiens OX=9606 GN=HSPD1 PE=1 SV=2
75	1	UniProt-Human	P06748	380	32726	20	10	8	3	1.16	Nucleophosmin OS=Homo sapiens OX=9606 GN=NPM1 PE=1 SV=2
76	1	UniProt-Human	Q07157	370	195682	54	23	30	14	0.37	Tight junction protein ZO-1 OS=Homo sapiens OX=9606 GN=TJP1 PE=1 SV=3
77	1	UniProt-Human	O75683	364	41540	23	11	13	6	0.84	Surfeit locus protein 6 OS=Homo sapiens OX=9606 GN=SURF6 PE=1 SV=3
78	1	UniProt-Human	A0A0A6YYL6	356	26698	45	22	13	9	4.14	Protein RPL17-C18orf32 OS=Homo sapiens OX=9606 GN=RPL17-C18orf32 PE=3 SV=1
79	1	UniProt-Human	Q8WX93	351	151839	52	16	33	13	0.37	Palladin OS=Homo sapiens OX=9606 GN=PALLD PE=1 SV=3
80	1	UniProt-Human	Q3YEC7	345	79785	22	15	15	9	0.49	Rab-like protein 6 OS=Homo sapiens OX=9606 GN=RABL6 PE=1 SV=2
81	1	UniProt-Human	Q96GQ7	336	90292	47	24	23	13	0.7	Probable ATP-dependent RNA helicase DDX27 OS=Homo sapiens OX=9606 GN=DDX27 PE=1 SV=2
82	1	UniProt-Human	Q14247	333	61720	28	15	18	11	0.96	Src substrate cortactin OS=Homo sapiens OX=9606 GN=CTTN PE=1 SV=2
83	1	UniProt-Human	P17844	329	69618	31	18	19	10	0.66	Probable ATP-dependent RNA helicase DDX5 OS=Homo sapiens OX=9606 GN=DDX5 PE=1 SV=1
83	2	UniProt-Human	Q92841	165	80906	22	11	14	6	0.32	Probable ATP-dependent RNA helicase DDX17 OS=Homo sapiens OX=9606 GN=DDX17 PE=1 SV=2
83	3	UniProt-Human	O00571	152	73597	21	11	14	7	0.42	ATP-dependent RNA helicase DDX3X OS=Homo sapiens OX=9606 GN=DDX3X PE=1 SV=3
84	1	UniProt-Human	P61254	327	17248	42	20	11	6	11.19	60S ribosomal protein L26 OS=Homo sapiens OX=9606 GN=RPL26 PE=1 SV=1
84	2	UniProt-Human	Q9UNX3	276	17246	40	17	11	5	7.53	60S ribosomal protein L26-like 1 OS=Homo sapiens OX=9606 GN=RPL26L1 PE=1 SV=1
85	1	UniProt-Human	P46776	321	16665	26	17	10	5	2.63	60S ribosomal protein L27a OS=Homo sapiens OX=9606 GN=RPL27A PE=1 SV=2
86	1	UniProt-Human	Q15365	316	37987	12	9	5	4	0.52	Poly(rC)-binding protein 1 OS=Homo sapiens OX=9606 GN=PCBP1 PE=1 SV=2
86	2	UniProt-Human	Q15366	288	38955	17	11	10	5	0.63	Poly(rC)-binding protein 2 OS=Homo sapiens OX=9606 GN=PCBP2 PE=1 SV=1
87	1	UniProt-Human	Q1ED39	312	51728	26	15	20	13	1.22	Lysine-rich nucleolar protein 1 OS=Homo sapiens OX=9606 GN=KNOP1 PE=1 SV=1
88	1	UniProt-Human	Q5T3I0	312	50579	18	8	12	4	0.46	G patch domain-containing protein 4 OS=Homo sapiens OX=9606 GN=GPATCH4 PE=1 SV=2
89	1	UniProt-Human	P25705	309	59828	25	12	18	8	0.53	ATP synthase subunit alpha, mitochondrial OS=Homo sapiens OX=9606 GN=ATP5F1A PE=1 SV=1
90	1	UniProt-Human	Q9BRS2	302	65884	19	10	14	6	0.4	Serine/threonine-protein kinase RIO1 OS=Homo sapiens OX=9606 GN=RIOK1 PE=1 SV=2
91	1	UniProt-Human	P36578	294	47953	18	12	11	6	0.59	60S ribosomal protein L4 OS=Homo sapiens OX=9606 GN=RPL4 PE=1 SV=5
92	1	UniProt-Human	P31327	287	165975	71	20	40	15	0.39	Carbamoyl-phosphate synthase [ammonia], mitochondrial OS=Homo sapiens OX=9606 GN=CPS1 PE=1 SV=2
93	1	UniProt-Human	P52292	276	58168	54	6	16	5	0.32	Importin subunit alpha-1 OS=Homo sapiens OX=9606 GN=KPNA2 PE=1 SV=1
94	1	UniProt-Human	P52272	269	77749	25	10	16	8	0.45	Heterogeneous nuclear ribonucleoprotein M OS=Homo sapiens OX=9606 GN=HNRNPM PE=1 SV=3
95	1	UniProt-Human	P27635	269	25044	24	14	11	5	2.07	60S ribosomal protein L10 OS=Homo sapiens OX=9606 GN=RPL10 PE=1 SV=4
96	1	UniProt-Human	P27816	266	121443	63	12	32	9	0.27	Microtubule-associated protein 4 OS=Homo sapiens OX=9606 GN=MAP4 PE=1 SV=3
97	1	UniProt-Human	P62249	266	16549	28	13	7	5	1.53	40S ribosomal protein S16 OS=Homo sapiens OX=9606 GN=RPS16 PE=1 SV=2
98	1	UniProt-Human	P18583	266	264063	39	16	23	9	0.12	Protein SON OS=Homo sapiens OX=9606 GN=SON PE=1 SV=4
99	1	UniProt-Human	P17480	265	89692	56	21	26	9	0.59	Nucleolar transcription factor 1 OS=Homo sapiens OX=9606 GN=UBTF PE=1 SV=1
100	1	UniProt-Human	Q9BZE4	258	74317	31	10	14	6	0.47	Nucleolar GTP-binding protein 1 OS=Homo sapiens OX=9606 GN=GTPBP4 PE=1 SV=3
101	1	UniProt-Human	P15924	255	334021	58	11	50	7	0.09	Desmoplakin OS=Homo sapiens OX=9606 GN=DSP PE=1 SV=3
102	1	UniProt-Human	P42766	248	14543	38	14	14	3	2.51	60S ribosomal protein L35 OS=Homo sapiens OX=9606 GN=RPL35 PE=1 SV=2
103	1	UniProt-Human	P11021	246	72402	23	11	12	6	0.3	Endoplasmic reticulum chaperone BiP OS=Homo sapiens OX=9606 GN=HSPA5 PE=1 SV=2
104	1	UniProt-Human	P37108	245	14675	20	11	8	5	3.29	Signal recognition particle 14 kDa protein OS=Homo sapiens OX=9606 GN=SRP14 PE=1 SV=2
105	1	UniProt-Human	P83731	241	17882	18	11	6	4	1.81	60S ribosomal protein L24 OS=Homo sapiens OX=9606 GN=RPL24 PE=1 SV=1
106	1	UniProt-Human	P31943	227	49484	19	11	11	6	0.57	Heterogeneous nuclear ribonucleoprotein H OS=Homo sapiens OX=9606 GN=HNRNPH1 PE=1 SV=4
106	2	UniProt-Human	P52597	93	45985	7	4	5	3	0.32	Heterogeneous nuclear ribonucleoprotein F OS=Homo sapiens OX=9606 GN=HNRNPF PE=1 SV=3
107	1	UniProt-Human	Q5W0B1	216	82377	19	10	13	6	0.42	RING finger protein 219 OS=Homo sapiens OX=9606 GN=RNF219 PE=1 SV=1
108	1	UniProt-Human	P53999	213	14386	17	8	9	5	1.87	Activated RNA polymerase II transcriptional coactivator p15 OS=Homo sapiens OX=9606 GN=SUB1 PE=1 SV=3
109	1	UniProt-Human	Q9BQ67	212	49787	11	8	7	5	0.38	Glutamate-rich WD repeat-containing protein 1 OS=Homo sapiens OX=9606 GN=GRWD1 PE=1 SV=1
110	1	UniProt-Human	Q06830	199	22324	23	15	11	7	2.5	Peroxiredoxin-1 OS=Homo sapiens OX=9606 GN=PRDX1 PE=1 SV=1
110	2	UniProt-Human	Q13162	48	30749	9	4	6	3	0.36	Peroxiredoxin-4 OS=Homo sapiens OX=9606 GN=PRDX4 PE=1 SV=1
111	1	UniProt-Human	P00558	195	44985	14	5	10	3	0.33	Phosphoglycerate kinase 1 OS=Homo sapiens OX=9606 GN=PGK1 PE=1 SV=3
112	1	UniProt-Human	P23284	194	23785	14	10	8	5	1.2	Peptidyl-prolyl cis-trans isomerase B OS=Homo sapiens OX=9606 GN=PPIB PE=1 SV=2
113	1	UniProt-Human	Q15361	191	103443	13	8	10	5	0.17	Transcription termination factor 1 OS=Homo sapiens OX=9606 GN=TTF1 PE=1 SV=3
114	1	UniProt-Human	Q14331	191	29439	10	8	4	3	0.7	Protein FRG1 OS=Homo sapiens OX=9606 GN=FRG1 PE=1 SV=1
115	1	UniProt-Human	P62913	190	20468	15	9	7	4	0.83	60S ribosomal protein L11 OS=Homo sapiens OX=9606 GN=RPL11 PE=1 SV=2
116	1	UniProt-Human	Q14980	188	239199	69	11	40	8	0.16	Nuclear mitotic apparatus protein 1 OS=Homo sapiens OX=9606 GN=NUMA1 PE=1 SV=2
117	1	UniProt-Human	Q9GZR7	188	96899	18	11	15	9	0.35	ATP-dependent RNA helicase DDX24 OS=Homo sapiens OX=9606 GN=DDX24 PE=1 SV=1
118	1	UniProt-Human	O43143	183	91673	38	13	24	9	0.37	Pre-mRNA-splicing factor ATP-dependent RNA helicase DHX15 OS=Homo sapiens OX=9606 GN=DHX15 PE=1 SV=2
118	2	UniProt-Human	O60231	24	119874	23	2	13	2	0.06	Pre-mRNA-splicing factor ATP-dependent RNA helicase DHX16 OS=Homo sapiens OX=9606 GN=DHX16 PE=1 SV=2
119	1	UniProt-Human	P81605	183	11391	9	7	3	2	1.2	Dermcidin OS=Homo sapiens OX=9606 GN=DCD PE=1 SV=2
120	1	UniProt-Human	P39023	182	46365	18	13	12	9	1.12	60S ribosomal protein L3 OS=Homo sapiens OX=9606 GN=RPL3 PE=1 SV=2
121	1	UniProt-Human	Q9H0S4	180	50900	15	9	11	5	0.37	Probable ATP-dependent RNA helicase DDX47 OS=Homo sapiens OX=9606 GN=DDX47 PE=1 SV=1
122	1	UniProt-Human	Q69YH5	176	114146	23	6	14	5	0.18	Cell division cycle-associated protein 2 OS=Homo sapiens OX=9606 GN=CDCA2 PE=1 SV=2
123	1	UniProt-Human	Q15323	171	48633	14	4	11	4	0.3	Keratin, type I cuticular Ha1 OS=Homo sapiens OX=9606 GN=KRT31 PE=1 SV=3
124	1	UniProt-Human	Q14137	171	84261	24	9	13	6	0.3	Ribosome biogenesis protein BOP1 OS=Homo sapiens OX=9606 GN=BOP1 PE=1 SV=2
125	1	UniProt-Human	P41091	170	51647	13	10	9	6	0.54	Eukaryotic translation initiation factor 2 subunit 3 OS=Homo sapiens OX=9606 GN=EIF2S3 PE=1 SV=3
126	1	UniProt-Human	Q13501	168	48455	9	5	6	3	0.39	Sequestosome-1 OS=Homo sapiens OX=9606 GN=SQSTM1 PE=1 SV=1
127	1	UniProt-Human	P49411	163	49852	17	8	14	7	0.56	Elongation factor Tu, mitochondrial OS=Homo sapiens OX=9606 GN=TUFM PE=1 SV=2
128	1	UniProt-Human	P25398	161	14905	9	8	4	3	3.2	40S ribosomal protein S12 OS=Homo sapiens OX=9606 GN=RPS12 PE=1 SV=3
129	1	UniProt-Human	P49458	160	10219	13	6	5	2	0.79	Signal recognition particle 9 kDa protein OS=Homo sapiens OX=9606 GN=SRP9 PE=1 SV=2
130	1	UniProt-Human	Q86UE4	157	63856	21	8	13	5	0.35	Protein LYRIC OS=Homo sapiens OX=9606 GN=MTDH PE=1 SV=2
131	1	UniProt-Human	Q3B726	154	37922	12	7	8	5	0.52	DNA-directed RNA polymerase I subunit RPA43 OS=Homo sapiens OX=9606 GN=TWISTNB PE=1 SV=1
132	1	UniProt-Human	Q8TA86	152	26319	24	14	12	10	3.16	Retinitis pigmentosa 9 protein OS=Homo sapiens OX=9606 GN=RP9 PE=1 SV=2
133	1	UniProt-Human	P23528	151	18719	14	8	7	4	0.93	Cofilin-1 OS=Homo sapiens OX=9606 GN=CFL1 PE=1 SV=3
134	1	UniProt-Human	Q14684	151	84774	20	7	15	5	0.21	Ribosomal RNA processing protein 1 homolog B OS=Homo sapiens OX=9606 GN=RRP1B PE=1 SV=3
135	1	UniProt-Human	Q9UER7	150	82064	48	5	9	3	0.12	Death domain-associated protein 6 OS=Homo sapiens OX=9606 GN=DAXX PE=1 SV=2
136	1	UniProt-Human	Q8N1G4	149	64004	20	8	14	5	0.42	Leucine-rich repeat-containing protein 47 OS=Homo sapiens OX=9606 GN=LRRC47 PE=1 SV=1
137	1	UniProt-Human	P50454	147	46525	26	5	12	5	0.41	Serpin H1 OS=Homo sapiens OX=9606 GN=SERPINH1 PE=1 SV=2
138	1	UniProt-Human	Q7Z478	146	156222	28	8	24	7	0.18	ATP-dependent RNA helicase DHX29 OS=Homo sapiens OX=9606 GN=DHX29 PE=1 SV=2
139	1	UniProt-Human	P35251	146	128688	19	7	14	6	0.16	Replication factor C subunit 1 OS=Homo sapiens OX=9606 GN=RFC1 PE=1 SV=4
140	1	UniProt-Human	P04843	143	68641	8	5	7	4	0.2	Dolichyl-diphosphooligosaccharide--protein glycosyltransferase subunit 1 OS=Homo sapiens OX=9606 GN=RPN1 PE=1 SV=1
141	1	UniProt-Human	O00541	142	68359	17	4	10	4	0.21	Pescadillo homolog OS=Homo sapiens OX=9606 GN=PES1 PE=1 SV=1
142	1	UniProt-Human	P26599	138	57357	12	3	10	3	0.18	Polypyrimidine tract-binding protein 1 OS=Homo sapiens OX=9606 GN=PTBP1 PE=1 SV=1
143	1	UniProt-Human	P02545	137	74380	18	6	15	4	0.24	Prelamin-A/C OS=Homo sapiens OX=9606 GN=LMNA PE=1 SV=1
144	1	UniProt-Human	O75151	136	121669	25	6	17	3	0.08	Lysine-specific demethylase PHF2 OS=Homo sapiens OX=9606 GN=PHF2 PE=1 SV=4
145	1	UniProt-Human	P62854	135	13292	19	9	4	4	2.91	40S ribosomal protein S26 OS=Homo sapiens OX=9606 GN=RPS26 PE=1 SV=3
146	1	UniProt-Human	P61978	135	51230	25	13	11	5	0.45	Heterogeneous nuclear ribonucleoprotein K OS=Homo sapiens OX=9606 GN=HNRNPK PE=1 SV=1
147	1	UniProt-Human	P62266	133	15969	16	9	8	4	2.16	40S ribosomal protein S23 OS=Homo sapiens OX=9606 GN=RPS23 PE=1 SV=3
148	1	UniProt-Human	P26641	131	50429	13	7	7	4	0.46	Elongation factor 1-gamma OS=Homo sapiens OX=9606 GN=EEF1G PE=1 SV=3
149	1	UniProt-Human	P63010	130	105398	15	5	10	3	0.1	AP-2 complex subunit beta OS=Homo sapiens OX=9606 GN=AP2B1 PE=1 SV=1
150	1	UniProt-Human	P43243	126	95078	6	2	5	1	0.07	Matrin-3 OS=Homo sapiens OX=9606 GN=MATR3 PE=1 SV=2
151	1	UniProt-Human	Q9H8G2	125	38971	10	6	6	4	0.38	Caspase activity and apoptosis inhibitor 1 OS=Homo sapiens OX=9606 GN=CAAP1 PE=1 SV=2
152	1	UniProt-Human	Q5F1R6	124	62445	6	3	4	2	0.11	DnaJ homolog subfamily C member 21 OS=Homo sapiens OX=9606 GN=DNAJC21 PE=1 SV=2
153	1	UniProt-Human	P09382	123	15048	6	5	3	2	0.83	Galectin-1 OS=Homo sapiens OX=9606 GN=LGALS1 PE=1 SV=2
154	1	UniProt-Human	Q9HDC5	118	72098	18	6	12	3	0.19	Junctophilin-1 OS=Homo sapiens OX=9606 GN=JPH1 PE=1 SV=2
155	1	UniProt-Human	Q9H089	115	75863	15	4	10	2	0.09	Large subunit GTPase 1 homolog OS=Homo sapiens OX=9606 GN=LSG1 PE=1 SV=2
156	1	UniProt-Human	Q02040	114	81313	22	6	16	4	0.17	A-kinase anchor protein 17A OS=Homo sapiens OX=9606 GN=AKAP17A PE=1 SV=2
157	1	UniProt-Human	Q8N9E0	114	29037	12	4	4	1	0.24	Protein FAM133A OS=Homo sapiens OX=9606 GN=FAM133A PE=1 SV=1
158	1	UniProt-Human	P07737	113	15216	7	6	5	5	1.73	Profilin-1 OS=Homo sapiens OX=9606 GN=PFN1 PE=1 SV=2
159	1	UniProt-Human	P62424	113	30148	14	6	8	4	0.52	60S ribosomal protein L7a OS=Homo sapiens OX=9606 GN=RPL7A PE=1 SV=2
160	1	UniProt-Human	P63151	112	52173	8	4	7	3	0.2	Serine/threonine-protein phosphatase 2A 55 kDa regulatory subunit B alpha isoform OS=Homo sapiens OX=9606 GN=PPP2R2A PE=1 SV=1
161	1	UniProt-Human	Q8N9Q2	111	18394	3	3	2	2	0.65	Protein SREK1IP1 OS=Homo sapiens OX=9606 GN=SREK1IP1 PE=1 SV=1
162	1	UniProt-Human	P30101	111	57146	10	5	8	5	0.32	Protein disulfide-isomerase A3 OS=Homo sapiens OX=9606 GN=PDIA3 PE=1 SV=4
163	1	UniProt-Human	P50990	110	60153	11	6	9	5	0.3	T-complex protein 1 subunit theta OS=Homo sapiens OX=9606 GN=CCT8 PE=1 SV=4
164	1	UniProt-Human	P62910	109	15964	11	4	7	1	0.47	60S ribosomal protein L32 OS=Homo sapiens OX=9606 GN=RPL32 PE=1 SV=2
165	1	UniProt-Human	Q7L7X3	107	116454	33	6	25	5	0.18	Serine/threonine-protein kinase TAO1 OS=Homo sapiens OX=9606 GN=TAOK1 PE=1 SV=1
166	1	UniProt-Human	Q00839	107	91269	29	4	17	4	0.15	Heterogeneous nuclear ribonucleoprotein U OS=Homo sapiens OX=9606 GN=HNRNPU PE=1 SV=6
167	1	UniProt-Human	Q6ZUT1	107	34089	5	4	3	2	0.2	Uncharacterized protein NKAPD1 OS=Homo sapiens OX=9606 GN=NKAPD1 PE=1 SV=2
168	1	UniProt-Human	Q5T280	107	42496	7	5	6	4	0.45	Putative methyltransferase C9orf114 OS=Homo sapiens OX=9606 GN=SPOUT1 PE=1 SV=3
169	1	UniProt-Human	Q4G0J3	107	67143	13	2	9	1	0.05	La-related protein 7 OS=Homo sapiens OX=9606 GN=LARP7 PE=1 SV=1
170	1	UniProt-Human	Q9Y230	106	51296	12	3	9	1	0.06	RuvB-like 2 OS=Homo sapiens OX=9606 GN=RUVBL2 PE=1 SV=3
171	1	UniProt-Human	P42677	105	9797	6	4	3	2	1.48	40S ribosomal protein S27 OS=Homo sapiens OX=9606 GN=RPS27 PE=1 SV=3
172	1	UniProt-Human	O14965	105	46180	14	6	10	6	0.51	Aurora kinase A OS=Homo sapiens OX=9606 GN=AURKA PE=1 SV=2
173	1	UniProt-Human	P50991	105	58401	18	4	12	4	0.24	T-complex protein 1 subunit delta OS=Homo sapiens OX=9606 GN=CCT4 PE=1 SV=4
174	1	UniProt-Human	P31153	104	43975	9	3	6	2	0.16	S-adenosylmethionine synthase isoform type-2 OS=Homo sapiens OX=9606 GN=MAT2A PE=1 SV=1
175	1	UniProt-Human	Q969S3	104	54808	9	3	6	3	0.19	Zinc finger protein 622 OS=Homo sapiens OX=9606 GN=ZNF622 PE=1 SV=1
176	1	UniProt-Human	Q00341	104	141995	38	4	23	4	0.09	Vigilin OS=Homo sapiens OX=9606 GN=HDLBP PE=1 SV=2
177	1	UniProt-Human	P62851	103	13791	7	5	3	2	0.55	40S ribosomal protein S25 OS=Homo sapiens OX=9606 GN=RPS25 PE=1 SV=1
178	1	UniProt-Human	Q9BVJ6	101	88095	20	4	14	4	0.16	U3 small nucleolar RNA-associated protein 14 homolog A OS=Homo sapiens OX=9606 GN=UTP14A PE=1 SV=1
179	1	UniProt-Human	P08865	101	32947	8	2	7	2	0.21	40S ribosomal protein SA OS=Homo sapiens OX=9606 GN=RPSA PE=1 SV=4
180	1	UniProt-Human	P25685	100	38191	8	2	7	2	0.18	DnaJ homolog subfamily B member 1 OS=Homo sapiens OX=9606 GN=DNAJB1 PE=1 SV=4
181	1	UniProt-Human	Q9Y295	99	40802	3	1	3	1	0.08	Developmentally-regulated GTP-binding protein 1 OS=Homo sapiens OX=9606 GN=DRG1 PE=1 SV=1
182	1	UniProt-Human	Q02413	99	114702	8	4	7	4	0.12	Desmoglein-1 OS=Homo sapiens OX=9606 GN=DSG1 PE=1 SV=2
183	1	UniProt-Human	P62826	98	24579	12	4	8	3	0.46	GTP-binding nuclear protein Ran OS=Homo sapiens OX=9606 GN=RAN PE=1 SV=3
184	1	UniProt-Human	Q9HCC0	97	61808	5	1	4	1	0.05	Methylcrotonoyl-CoA carboxylase beta chain, mitochondrial OS=Homo sapiens OX=9606 GN=MCCC2 PE=1 SV=1
185	1	UniProt-Human	O00299	96	27248	1	1	1	1	0.12	Chloride intracellular channel protein 1 OS=Homo sapiens OX=9606 GN=CLIC1 PE=1 SV=4
186	1	UniProt-Human	P37802	96	22548	19	7	7	2	0.51	Transgelin-2 OS=Homo sapiens OX=9606 GN=TAGLN2 PE=1 SV=3
187	1	UniProt-Human	P62280	95	18590	8	4	5	2	0.65	40S ribosomal protein S11 OS=Homo sapiens OX=9606 GN=RPS11 PE=1 SV=3
188	1	UniProt-Human	O43684	95	37587	13	6	6	3	0.52	Mitotic checkpoint protein BUB3 OS=Homo sapiens OX=9606 GN=BUB3 PE=1 SV=1
189	1	UniProt-Human	O60664	95	47217	13	3	13	3	0.22	Perilipin-3 OS=Homo sapiens OX=9606 GN=PLIN3 PE=1 SV=3
190	1	UniProt-Human	P49368	94	61066	16	5	13	4	0.23	T-complex protein 1 subunit gamma OS=Homo sapiens OX=9606 GN=CCT3 PE=1 SV=4
191	1	UniProt-Human	P49327	94	275877	23	5	21	5	0.06	Fatty acid synthase OS=Homo sapiens OX=9606 GN=FASN PE=1 SV=3
192	1	UniProt-Human	P12270	94	267530	92	4	47	4	0.05	Nucleoprotein TPR OS=Homo sapiens OX=9606 GN=TPR PE=1 SV=3
193	1	UniProt-Human	Q6PKG0	94	123833	11	1	11	1	0.03	La-related protein 1 OS=Homo sapiens OX=9606 GN=LARP1 PE=1 SV=2
194	1	UniProt-Human	P46782	94	23033	7	3	6	2	0.5	40S ribosomal protein S5 OS=Homo sapiens OX=9606 GN=RPS5 PE=1 SV=4
195	1	UniProt-Human	Q8WXA9	92	59402	6	3	4	3	0.17	Splicing regulatory glutamine/lysine-rich protein 1 OS=Homo sapiens OX=9606 GN=SREK1 PE=1 SV=1
196	1	UniProt-Human	P47756	92	31616	5	3	4	2	0.22	F-actin-capping protein subunit beta OS=Homo sapiens OX=9606 GN=CAPZB PE=1 SV=4
197	1	UniProt-Human	P62820	91	22891	9	3	6	2	0.31	Ras-related protein Rab-1A OS=Homo sapiens OX=9606 GN=RAB1A PE=1 SV=3
198	1	UniProt-Human	P38432	91	63254	11	4	10	4	0.22	Coilin OS=Homo sapiens OX=9606 GN=COIL PE=1 SV=1
199	1	UniProt-Human	Q8WU90	90	48972	8	3	5	2	0.14	Zinc finger CCCH domain-containing protein 15 OS=Homo sapiens OX=9606 GN=ZC3H15 PE=1 SV=1
200	1	UniProt-Human	O15042	90	118675	16	4	15	4	0.11	U2 snRNP-associated SURP motif-containing protein OS=Homo sapiens OX=9606 GN=U2SURP PE=1 SV=2
201	1	UniProt-Human	Q9BZF9	88	163545	48	5	33	4	0.08	Uveal autoantigen with coiled-coil domains and ankyrin repeats OS=Homo sapiens OX=9606 GN=UACA PE=1 SV=2
202	1	UniProt-Human	Q5VWQ0	87	90928	18	5	12	3	0.11	Lysine-specific demethylase 9 OS=Homo sapiens OX=9606 GN=RSBN1 PE=1 SV=2
203	1	UniProt-Human	P20290	86	22211	7	4	6	3	0.75	Transcription factor BTF3 OS=Homo sapiens OX=9606 GN=BTF3 PE=1 SV=1
204	1	UniProt-Human	Q9BU76	86	29679	17	5	11	4	0.53	Multiple myeloma tumor-associated protein 2 OS=Homo sapiens OX=9606 GN=MMTAG2 PE=1 SV=1
205	1	UniProt-Human	Q9Y490	85	271766	52	3	30	3	0.04	Talin-1 OS=Homo sapiens OX=9606 GN=TLN1 PE=1 SV=3
206	1	UniProt-Human	P08195	85	68180	50	2	8	2	0.1	4F2 cell-surface antigen heavy chain OS=Homo sapiens OX=9606 GN=SLC3A2 PE=1 SV=3
207	1	UniProt-Human	Q5UIP0	85	276461	50	4	32	2	0.02	Telomere-associated protein RIF1 OS=Homo sapiens OX=9606 GN=RIF1 PE=1 SV=2
208	1	UniProt-Human	Q96AG4	84	35308	13	6	8	3	0.56	Leucine-rich repeat-containing protein 59 OS=Homo sapiens OX=9606 GN=LRRC59 PE=1 SV=1
209	1	UniProt-Human	P18124	84	29264	7	5	4	3	0.53	60S ribosomal protein L7 OS=Homo sapiens OX=9606 GN=RPL7 PE=1 SV=1
210	1	UniProt-Human	P49756	83	100467	16	6	11	5	0.17	RNA-binding protein 25 OS=Homo sapiens OX=9606 GN=RBM25 PE=1 SV=3
211	1	UniProt-Human	H3BNC9	83	65062	12	4	8	2	0.16	Uncharacterized protein OS=Homo sapiens OX=9606 PE=3 SV=2
212	1	UniProt-Human	P42166	82	76016	30	8	15	7	0.34	Lamina-associated polypeptide 2, isoform alpha OS=Homo sapiens OX=9606 GN=TMPO PE=1 SV=2
213	1	UniProt-Human	Q5T749	82	67172	9	5	5	4	0.21	Keratinocyte proline-rich protein OS=Homo sapiens OX=9606 GN=KPRP PE=1 SV=1
214	1	UniProt-Human	O43670	81	51002	4	3	3	2	0.21	BUB3-interacting and GLEBS motif-containing protein ZNF207 OS=Homo sapiens OX=9606 GN=ZNF207 PE=1 SV=1
215	1	UniProt-Human	P22087	80	33877	12	5	9	5	0.59	rRNA 2'-O-methyltransferase fibrillarin OS=Homo sapiens OX=9606 GN=FBL PE=1 SV=2
216	1	UniProt-Human	Q8NHQ9	80	69073	9	1	7	1	0.05	ATP-dependent RNA helicase DDX55 OS=Homo sapiens OX=9606 GN=DDX55 PE=1 SV=3
217	1	UniProt-Human	Q9H501	80	99134	7	3	6	3	0.1	ESF1 homolog OS=Homo sapiens OX=9606 GN=ESF1 PE=1 SV=1
218	1	UniProt-Human	P08670	80	53676	15	5	13	3	0.19	Vimentin OS=Homo sapiens OX=9606 GN=VIM PE=1 SV=4
219	1	UniProt-Human	P15311	79	69484	14	4	12	4	0.2	Ezrin OS=Homo sapiens OX=9606 GN=EZR PE=1 SV=4
220	1	UniProt-Human	Q96EA4	79	70755	17	5	11	3	0.15	Protein Spindly OS=Homo sapiens OX=9606 GN=SPDL1 PE=1 SV=2
221	1	UniProt-Human	Q9NX24	78	17532	5	5	3	3	0.69	H/ACA ribonucleoprotein complex subunit 2 OS=Homo sapiens OX=9606 GN=NHP2 PE=1 SV=1
222	1	UniProt-Human	Q14974	78	98420	7	3	6	2	0.07	Importin subunit beta-1 OS=Homo sapiens OX=9606 GN=KPNB1 PE=1 SV=2
223	1	UniProt-Human	Q96IZ7	77	38654	11	4	5	1	0.09	Serine/Arginine-related protein 53 OS=Homo sapiens OX=9606 GN=RSRC1 PE=1 SV=1
224	1	UniProt-Human	P63167	77	10530	4	3	3	3	1.33	Dynein light chain 1, cytoplasmic OS=Homo sapiens OX=9606 GN=DYNLL1 PE=1 SV=1
225	1	UniProt-Human	Q13263	76	90261	15	1	9	1	0.04	Transcription intermediary factor 1-beta OS=Homo sapiens OX=9606 GN=TRIM28 PE=1 SV=5
226	1	UniProt-Human	P46781	76	22635	9	2	5	1	0.15	40S ribosomal protein S9 OS=Homo sapiens OX=9606 GN=RPS9 PE=1 SV=3
227	1	UniProt-Human	P53350	75	68953	8	5	8	5	0.26	Serine/threonine-protein kinase PLK1 OS=Homo sapiens OX=9606 GN=PLK1 PE=1 SV=1
228	1	UniProt-Human	Q13823	75	83831	14	6	12	4	0.21	Nucleolar GTP-binding protein 2 OS=Homo sapiens OX=9606 GN=GNL2 PE=1 SV=1
229	1	UniProt-Human	Q9H6R4	75	128368	6	3	6	3	0.08	Nucleolar protein 6 OS=Homo sapiens OX=9606 GN=NOL6 PE=1 SV=2
230	1	UniProt-Human	Q5VTL8	74	64657	11	5	9	4	0.22	Pre-mRNA-splicing factor 38B OS=Homo sapiens OX=9606 GN=PRPF38B PE=1 SV=1
231	1	UniProt-Human	Q9Y5X1	74	66949	15	2	11	2	0.1	Sorting nexin-9 OS=Homo sapiens OX=9606 GN=SNX9 PE=1 SV=1
232	1	UniProt-Human	Q8NAV1	73	37681	5	3	4	2	0.18	Pre-mRNA-splicing factor 38A OS=Homo sapiens OX=9606 GN=PRPF38A PE=1 SV=1
233	1	UniProt-Human	P02768	73	71317	8	3	7	2	0.09	Serum albumin OS=Homo sapiens OX=9606 GN=ALB PE=1 SV=2
234	1	UniProt-Human	P48643	73	60089	11	3	7	2	0.11	T-complex protein 1 subunit epsilon OS=Homo sapiens OX=9606 GN=CCT5 PE=1 SV=1
235	1	UniProt-Human	P46060	73	63958	12	4	11	4	0.22	Ran GTPase-activating protein 1 OS=Homo sapiens OX=9606 GN=RANGAP1 PE=1 SV=1
236	1	UniProt-Human	P17812	72	67332	10	2	7	1	0.05	CTP synthase 1 OS=Homo sapiens OX=9606 GN=CTPS1 PE=1 SV=2
237	1	UniProt-Human	Q9Y3C1	72	21232	8	3	5	3	0.55	Nucleolar protein 16 OS=Homo sapiens OX=9606 GN=NOP16 PE=1 SV=2
238	1	UniProt-Human	P17987	72	60819	12	5	10	3	0.17	T-complex protein 1 subunit alpha OS=Homo sapiens OX=9606 GN=TCP1 PE=1 SV=1
239	1	UniProt-Human	P50579	71	53713	7	2	4	1	0.06	Methionine aminopeptidase 2 OS=Homo sapiens OX=9606 GN=METAP2 PE=1 SV=1
240	1	UniProt-Human	Q13185	71	20969	8	2	4	1	0.16	Chromobox protein homolog 3 OS=Homo sapiens OX=9606 GN=CBX3 PE=1 SV=4
241	1	UniProt-Human	P49790	71	155440	22	4	18	3	0.06	Nuclear pore complex protein Nup153 OS=Homo sapiens OX=9606 GN=NUP153 PE=1 SV=2
242	1	UniProt-Human	Q66PJ3	71	45287	11	3	6	1	0.15	ADP-ribosylation factor-like protein 6-interacting protein 4 OS=Homo sapiens OX=9606 GN=ARL6IP4 PE=1 SV=2
243	1	UniProt-Human	Q9UHB6	71	85630	16	1	12	1	0.04	LIM domain and actin-binding protein 1 OS=Homo sapiens OX=9606 GN=LIMA1 PE=1 SV=1
244	1	UniProt-Human	Q562F6	70	145790	16	3	15	3	0.07	Shugoshin 2 OS=Homo sapiens OX=9606 GN=SGO2 PE=1 SV=2
245	1	UniProt-Human	P33993	70	81884	13	4	10	3	0.12	DNA replication licensing factor MCM7 OS=Homo sapiens OX=9606 GN=MCM7 PE=1 SV=4
246	1	UniProt-Human	Q969Q0	70	12746	13	4	10	3	1.58	60S ribosomal protein L36a-like OS=Homo sapiens OX=9606 GN=RPL36AL PE=1 SV=3
247	1	UniProt-Human	P78386	69	57306	20	2	11	2	0.12	Keratin, type II cuticular Hb5 OS=Homo sapiens OX=9606 GN=KRT85 PE=1 SV=1
248	1	UniProt-Human	O00268	69	110332	11	2	10	2	0.06	Transcription initiation factor TFIID subunit 4 OS=Homo sapiens OX=9606 GN=TAF4 PE=1 SV=2
249	1	UniProt-Human	Q8NC51	69	44995	5	2	4	1	0.15	Plasminogen activator inhibitor 1 RNA-binding protein OS=Homo sapiens OX=9606 GN=SERBP1 PE=1 SV=2
250	1	UniProt-Human	O75390	68	51908	10	3	5	2	0.13	Citrate synthase, mitochondrial OS=Homo sapiens OX=9606 GN=CS PE=1 SV=2
251	1	UniProt-Human	Q14839	68	219407	37	8	28	7	0.12	Chromodomain-helicase-DNA-binding protein 4 OS=Homo sapiens OX=9606 GN=CHD4 PE=1 SV=2
252	1	UniProt-Human	Q9Y6C9	67	33936	4	2	3	1	0.2	Mitochondrial carrier homolog 2 OS=Homo sapiens OX=9606 GN=MTCH2 PE=1 SV=1
253	1	UniProt-Human	P63173	67	8270	14	1	5	1	0.42	60S ribosomal protein L38 OS=Homo sapiens OX=9606 GN=RPL38 PE=1 SV=2
254	1	UniProt-Human	P19338	67	76625	7	1	6	1	0.04	Nucleolin OS=Homo sapiens OX=9606 GN=NCL PE=1 SV=3
255	1	UniProt-Human	O60832	67	58094	15	5	12	4	0.25	H/ACA ribonucleoprotein complex subunit DKC1 OS=Homo sapiens OX=9606 GN=DKC1 PE=1 SV=3
256	1	UniProt-Human	Q9Y265	67	50538	13	2	10	1	0.13	RuvB-like 1 OS=Homo sapiens OX=9606 GN=RUVBL1 PE=1 SV=1
257	1	UniProt-Human	Q96HR8	66	53911	3	1	3	1	0.06	H/ACA ribonucleoprotein complex non-core subunit NAF1 OS=Homo sapiens OX=9606 GN=NAF1 PE=1 SV=2
258	1	UniProt-Human	Q9Y450	66	75939	13	5	10	4	0.18	HBS1-like protein OS=Homo sapiens OX=9606 GN=HBS1L PE=1 SV=1
259	1	UniProt-Human	Q9GZS1	66	54441	10	2	7	1	0.06	DNA-directed RNA polymerase I subunit RPA49 OS=Homo sapiens OX=9606 GN=POLR1E PE=1 SV=2
260	1	UniProt-Human	P13861	66	45832	9	3	7	2	0.15	cAMP-dependent protein kinase type II-alpha regulatory subunit OS=Homo sapiens OX=9606 GN=PRKAR2A PE=1 SV=2
261	1	UniProt-Human	P15880	66	31590	11	7	4	2	0.22	40S ribosomal protein S2 OS=Homo sapiens OX=9606 GN=RPS2 PE=1 SV=2
262	1	UniProt-Human	P00338	65	36950	16	3	9	3	0.29	L-lactate dehydrogenase A chain OS=Homo sapiens OX=9606 GN=LDHA PE=1 SV=2
263	1	UniProt-Human	P27824	65	67982	3	1	3	1	0.05	Calnexin OS=Homo sapiens OX=9606 GN=CANX PE=1 SV=2
264	1	UniProt-Human	P20042	64	38706	8	3	8	3	0.28	Eukaryotic translation initiation factor 2 subunit 2 OS=Homo sapiens OX=9606 GN=EIF2S2 PE=1 SV=2
265	1	UniProt-Human	P23588	64	69167	7	3	5	2	0.1	Eukaryotic translation initiation factor 4B OS=Homo sapiens OX=9606 GN=EIF4B PE=1 SV=2
266	1	UniProt-Human	Q04637	63	176124	26	2	25	2	0.04	Eukaryotic translation initiation factor 4 gamma 1 OS=Homo sapiens OX=9606 GN=EIF4G1 PE=1 SV=4
267	1	UniProt-Human	Q86UY6	63	27746	2	2	2	2	0.25	N-alpha-acetyltransferase 40 OS=Homo sapiens OX=9606 GN=NAA40 PE=1 SV=1
268	1	UniProt-Human	P14635	63	48591	6	2	5	2	0.14	G2/mitotic-specific cyclin-B1 OS=Homo sapiens OX=9606 GN=CCNB1 PE=1 SV=1
269	1	UniProt-Human	Q8IX01	63	121044	21	2	20	2	0.05	SURP and G-patch domain-containing protein 2 OS=Homo sapiens OX=9606 GN=SUGP2 PE=1 SV=2
270	1	UniProt-Human	Q92572	63	21946	6	1	6	1	0.15	AP-3 complex subunit sigma-1 OS=Homo sapiens OX=9606 GN=AP3S1 PE=1 SV=1
271	1	UniProt-Human	P60174	63	31057	8	3	8	3	0.35	Triosephosphate isomerase OS=Homo sapiens OX=9606 GN=TPI1 PE=1 SV=3
272	1	UniProt-Human	O15427	62	50064	6	2	5	1	0.14	Monocarboxylate transporter 4 OS=Homo sapiens OX=9606 GN=SLC16A3 PE=1 SV=1
273	1	UniProt-Human	Q9HB71	62	26308	5	4	4	3	0.43	Calcyclin-binding protein OS=Homo sapiens OX=9606 GN=CACYBP PE=1 SV=2
274	1	UniProt-Human	Q96PK6	62	69620	10	1	9	1	0.05	RNA-binding protein 14 OS=Homo sapiens OX=9606 GN=RBM14 PE=1 SV=2
275	1	UniProt-Human	Q8WVK2	62	18849	5	3	2	1	0.18	U4/U6.U5 small nuclear ribonucleoprotein 27 kDa protein OS=Homo sapiens OX=9606 GN=SNRNP27 PE=1 SV=1
276	1	UniProt-Human	Q9H361	61	70215	15	4	12	3	0.15	Polyadenylate-binding protein 3 OS=Homo sapiens OX=9606 GN=PABPC3 PE=1 SV=2
277	1	UniProt-Human	Q6IS14	60	16990	6	3	5	2	0.72	Eukaryotic translation initiation factor 5A-1-like OS=Homo sapiens OX=9606 GN=EIF5AL1 PE=2 SV=2
278	1	UniProt-Human	P29692	60	31217	5	1	4	1	0.11	Elongation factor 1-delta OS=Homo sapiens OX=9606 GN=EEF1D PE=1 SV=5
279	1	UniProt-Human	P16104	60	15135	7	2	5	1	0.22	Histone H2AX OS=Homo sapiens OX=9606 GN=H2AFX PE=1 SV=2
280	1	UniProt-Human	O75391	60	26132	3	1	3	1	0.13	Sperm-associated antigen 7 OS=Homo sapiens OX=9606 GN=SPAG7 PE=1 SV=2
281	1	UniProt-Human	P12277	60	42902	4	2	3	2	0.16	Creatine kinase B-type OS=Homo sapiens OX=9606 GN=CKB PE=1 SV=1
282	1	UniProt-Human	Q02878	60	32765	11	4	8	2	0.21	60S ribosomal protein L6 OS=Homo sapiens OX=9606 GN=RPL6 PE=1 SV=3
283	1	UniProt-Human	O75400	59	109022	9	3	7	3	0.09	Pre-mRNA-processing factor 40 homolog A OS=Homo sapiens OX=9606 GN=PRPF40A PE=1 SV=2
284	1	UniProt-Human	P14174	59	12639	6	3	3	2	0.61	Macrophage migration inhibitory factor OS=Homo sapiens OX=9606 GN=MIF PE=1 SV=4
285	1	UniProt-Human	Q9H2Y7	59	210693	32	1	22	1	0.02	Zinc finger protein 106 OS=Homo sapiens OX=9606 GN=ZNF106 PE=1 SV=1
286	1	UniProt-Human	O95433	59	38421	7	2	6	2	0.18	Activator of 90 kDa heat shock protein ATPase homolog 1 OS=Homo sapiens OX=9606 GN=AHSA1 PE=1 SV=1
287	1	UniProt-Human	P09211	58	23569	6	2	4	2	0.3	Glutathione S-transferase P OS=Homo sapiens OX=9606 GN=GSTP1 PE=1 SV=2
288	1	UniProt-Human	Q9HCK5	58	98175	13	1	9	1	0.03	Protein argonaute-4 OS=Homo sapiens OX=9606 GN=AGO4 PE=1 SV=2
289	1	UniProt-Human	P04792	58	22826	7	3	4	2	0.31	Heat shock protein beta-1 OS=Homo sapiens OX=9606 GN=HSPB1 PE=1 SV=2
290	1	UniProt-Human	O75592	57	521463	60	3	36	2	0.01	E3 ubiquitin-protein ligase MYCBP2 OS=Homo sapiens OX=9606 GN=MYCBP2 PE=1 SV=4
291	1	UniProt-Human	P55769	56	14393	9	3	7	2	0.52	NHP2-like protein 1 OS=Homo sapiens OX=9606 GN=SNU13 PE=1 SV=3
292	1	UniProt-Human	Q14157	56	114579	9	3	7	3	0.09	Ubiquitin-associated protein 2-like OS=Homo sapiens OX=9606 GN=UBAP2L PE=1 SV=2
293	1	UniProt-Human	Q8N5F7	56	47224	4	2	3	1	0.07	NF-kappa-B-activating protein OS=Homo sapiens OX=9606 GN=NKAP PE=1 SV=1
294	1	UniProt-Human	P62244	56	14944	11	3	4	2	0.5	40S ribosomal protein S15a OS=Homo sapiens OX=9606 GN=RPS15A PE=1 SV=2
295	1	UniProt-Human	Q9BSJ8	55	123293	5	1	5	1	0.03	Extended synaptotagmin-1 OS=Homo sapiens OX=9606 GN=ESYT1 PE=1 SV=1
296	1	UniProt-Human	P62917	55	28235	5	1	5	1	0.12	60S ribosomal protein L8 OS=Homo sapiens OX=9606 GN=RPL8 PE=1 SV=2
297	1	UniProt-Human	Q96HS1	55	32213	15	3	9	3	0.34	Serine/threonine-protein phosphatase PGAM5, mitochondrial OS=Homo sapiens OX=9606 GN=PGAM5 PE=1 SV=2
298	1	UniProt-Human	Q92598	55	97716	11	4	11	4	0.14	Heat shock protein 105 kDa OS=Homo sapiens OX=9606 GN=HSPH1 PE=1 SV=1
299	1	UniProt-Human	Q9UKV3	55	152170	22	1	14	1	0.02	Apoptotic chromatin condensation inducer in the nucleus OS=Homo sapiens OX=9606 GN=ACIN1 PE=1 SV=2
300	1	UniProt-Human	E9PLD3	54	11650	3	2	2	1	0.29	Uncharacterized protein OS=Homo sapiens OX=9606 PE=4 SV=1
301	1	UniProt-Human	Q9BRT6	54	15329	6	3	4	2	0.49	Protein LLP homolog OS=Homo sapiens OX=9606 GN=LLPH PE=1 SV=1
302	1	UniProt-Human	Q99459	54	92422	21	5	14	5	0.19	Cell division cycle 5-like protein OS=Homo sapiens OX=9606 GN=CDC5L PE=1 SV=2
303	1	UniProt-Human	Q9P258	53	56790	10	2	8	2	0.12	Protein RCC2 OS=Homo sapiens OX=9606 GN=RCC2 PE=1 SV=2
304	1	UniProt-Human	P33991	53	97068	9	1	8	1	0.03	DNA replication licensing factor MCM4 OS=Homo sapiens OX=9606 GN=MCM4 PE=1 SV=5
305	1	UniProt-Human	Q96I25	53	45162	11	2	11	2	0.15	Splicing factor 45 OS=Homo sapiens OX=9606 GN=RBM17 PE=1 SV=1
306	1	UniProt-Human	P61353	53	15788	6	2	4	1	0.21	60S ribosomal protein L27 OS=Homo sapiens OX=9606 GN=RPL27 PE=1 SV=2
307	1	UniProt-Human	Q14807	52	73616	9	3	8	3	0.14	Kinesin-like protein KIF22 OS=Homo sapiens OX=9606 GN=KIF22 PE=1 SV=5
308	1	UniProt-Human	Q8TAF3	52	77018	10	1	9	1	0.04	WD repeat-containing protein 48 OS=Homo sapiens OX=9606 GN=WDR48 PE=1 SV=1
309	1	UniProt-Human	Q9UQL6	52	122700	18	1	13	1	0.03	Histone deacetylase 5 OS=Homo sapiens OX=9606 GN=HDAC5 PE=1 SV=2
310	1	UniProt-Human	Q86YZ3	52	283140	12	2	7	2	0.02	Hornerin OS=Homo sapiens OX=9606 GN=HRNR PE=1 SV=2
311	1	UniProt-Human	Q13247	51	39677	3	1	2	1	0.08	Serine/arginine-rich splicing factor 6 OS=Homo sapiens OX=9606 GN=SRSF6 PE=1 SV=2
312	1	UniProt-Human	Q13573	51	61514	11	3	10	3	0.17	SNW domain-containing protein 1 OS=Homo sapiens OX=9606 GN=SNW1 PE=1 SV=1
313	1	UniProt-Human	Q12830	51	340791	331	1	31	1	0.01	Nucleosome-remodeling factor subunit BPTF OS=Homo sapiens OX=9606 GN=BPTF PE=1 SV=3
314	1	UniProt-Human	Q9NRL2	50	180246	20	1	10	1	0.02	Bromodomain adjacent to zinc finger domain protein 1A OS=Homo sapiens OX=9606 GN=BAZ1A PE=1 SV=2
315	1	UniProt-Human	O43491	50	113032	9	1	8	1	0.03	Band 4.1-like protein 2 OS=Homo sapiens OX=9606 GN=EPB41L2 PE=1 SV=1
316	1	UniProt-Human	Q5T6F2	49	117614	14	4	14	4	0.12	Ubiquitin-associated protein 2 OS=Homo sapiens OX=9606 GN=UBAP2 PE=1 SV=1
317	1	UniProt-Human	Q9NR30	49	87804	19	3	14	3	0.12	Nucleolar RNA helicase 2 OS=Homo sapiens OX=9606 GN=DDX21 PE=1 SV=5
318	1	UniProt-Human	P51153	49	22988	11	1	6	1	0.15	Ras-related protein Rab-13 OS=Homo sapiens OX=9606 GN=RAB13 PE=1 SV=1
319	1	UniProt-Human	Q9BQG0	49	149731	18	2	15	2	0.04	Myb-binding protein 1A OS=Homo sapiens OX=9606 GN=MYBBP1A PE=1 SV=2
320	1	UniProt-Human	P26640	49	141642	9	2	9	2	0.05	Valine--tRNA ligase OS=Homo sapiens OX=9606 GN=VARS PE=1 SV=4
321	1	UniProt-Human	Q5QJE6	49	84817	18	1	12	1	0.04	Deoxynucleotidyltransferase terminal-interacting protein 2 OS=Homo sapiens OX=9606 GN=DNTTIP2 PE=1 SV=2
322	1	UniProt-Human	P51532	48	185100	12	4	12	4	0.07	Transcription activator BRG1 OS=Homo sapiens OX=9606 GN=SMARCA4 PE=1 SV=2
323	1	UniProt-Human	Q9P2N5	48	119101	16	5	13	4	0.14	RNA-binding protein 27 OS=Homo sapiens OX=9606 GN=RBM27 PE=1 SV=2
324	1	UniProt-Human	Q8WY36	48	106148	12	2	11	2	0.06	HMG box transcription factor BBX OS=Homo sapiens OX=9606 GN=BBX PE=1 SV=1
325	1	UniProt-Human	Q9C0C2	48	182711	8	1	7	1	0.02	182 kDa tankyrase-1-binding protein OS=Homo sapiens OX=9606 GN=TNKS1BP1 PE=1 SV=4
326	1	UniProt-Human	O76094	48	75130	21	2	15	2	0.09	Signal recognition particle subunit SRP72 OS=Homo sapiens OX=9606 GN=SRP72 PE=1 SV=3
327	1	UniProt-Human	Q8TDD1	48	98819	12	1	7	1	0.03	ATP-dependent RNA helicase DDX54 OS=Homo sapiens OX=9606 GN=DDX54 PE=1 SV=2
328	1	UniProt-Human	Q7L1Q6	47	48184	6	1	6	1	0.07	Basic leucine zipper and W2 domain-containing protein 1 OS=Homo sapiens OX=9606 GN=BZW1 PE=1 SV=1
329	1	UniProt-Human	P20962	47	11523	1	1	1	1	0.3	Parathymosin OS=Homo sapiens OX=9606 GN=PTMS PE=1 SV=2
330	1	UniProt-Human	Q9NS86	47	51677	5	2	4	1	0.13	LanC-like protein 2 OS=Homo sapiens OX=9606 GN=LANCL2 PE=1 SV=1
331	1	UniProt-Human	Q13155	47	35668	3	1	3	1	0.09	Aminoacyl tRNA synthase complex-interacting multifunctional protein 2 OS=Homo sapiens OX=9606 GN=AIMP2 PE=1 SV=2
332	1	UniProt-Human	Q15181	47	33095	1	1	1	1	0.1	Inorganic pyrophosphatase OS=Homo sapiens OX=9606 GN=PPA1 PE=1 SV=2
333	1	UniProt-Human	Q14694	47	87707	14	1	9	1	0.04	Ubiquitin carboxyl-terminal hydrolase 10 OS=Homo sapiens OX=9606 GN=USP10 PE=1 SV=2
334	1	UniProt-Human	Q9H7N4	47	139814	4	1	4	1	0.02	Splicing factor, arginine/serine-rich 19 OS=Homo sapiens OX=9606 GN=SCAF1 PE=1 SV=3
335	1	UniProt-Human	P33992	47	83031	13	1	11	1	0.04	DNA replication licensing factor MCM5 OS=Homo sapiens OX=9606 GN=MCM5 PE=1 SV=5
336	1	UniProt-Human	Q96HE9	47	40573	9	3	7	2	0.26	Proline-rich protein 11 OS=Homo sapiens OX=9606 GN=PRR11 PE=1 SV=1
337	1	UniProt-Human	Q08J23	46	87214	9	2	8	2	0.08	tRNA (cytosine(34)-C(5))-methyltransferase OS=Homo sapiens OX=9606 GN=NSUN2 PE=1 SV=2
338	1	UniProt-Human	P49792	46	362365	42	3	33	2	0.02	E3 SUMO-protein ligase RanBP2 OS=Homo sapiens OX=9606 GN=RANBP2 PE=1 SV=2
339	1	UniProt-Human	Q9Y3U8	46	12303	5	2	3	2	0.63	60S ribosomal protein L36 OS=Homo sapiens OX=9606 GN=RPL36 PE=1 SV=3
340	1	UniProt-Human	P30050	46	17979	8	3	5	1	0.19	60S ribosomal protein L12 OS=Homo sapiens OX=9606 GN=RPL12 PE=1 SV=1
341	1	UniProt-Human	Q8WUQ7	46	88762	11	2	7	2	0.07	Cactin OS=Homo sapiens OX=9606 GN=CACTIN PE=1 SV=3
342	1	UniProt-Human	O95170	45	86626	19	3	13	1	0.04	CMT1A duplicated region transcript 1 protein OS=Homo sapiens OX=9606 GN=CDRT1 PE=2 SV=3
343	1	UniProt-Human	Q07065	45	66097	24	5	12	3	0.16	Cytoskeleton-associated protein 4 OS=Homo sapiens OX=9606 GN=CKAP4 PE=1 SV=2
344	1	UniProt-Human	O00148	44	49611	4	1	4	1	0.07	ATP-dependent RNA helicase DDX39A OS=Homo sapiens OX=9606 GN=DDX39A PE=1 SV=2
345	1	UniProt-Human	P30041	44	25133	6	2	4	1	0.13	Peroxiredoxin-6 OS=Homo sapiens OX=9606 GN=PRDX6 PE=1 SV=3
346	1	UniProt-Human	P62273	44	6900	2	2	1	1	0.52	40S ribosomal protein S29 OS=Homo sapiens OX=9606 GN=RPS29 PE=1 SV=2
347	1	UniProt-Human	P55010	44	49648	16	3	6	2	0.14	Eukaryotic translation initiation factor 5 OS=Homo sapiens OX=9606 GN=EIF5 PE=1 SV=2
348	1	UniProt-Human	Q13427	44	89077	9	1	7	1	0.04	Peptidyl-prolyl cis-trans isomerase G OS=Homo sapiens OX=9606 GN=PPIG PE=1 SV=2
349	1	UniProt-Human	Q9BXS6	44	49593	12	2	9	2	0.14	Nucleolar and spindle-associated protein 1 OS=Homo sapiens OX=9606 GN=NUSAP1 PE=1 SV=1
350	1	UniProt-Human	Q13148	43	45053	15	1	6	1	0.07	TAR DNA-binding protein 43 OS=Homo sapiens OX=9606 GN=TARDBP PE=1 SV=1
351	1	UniProt-Human	Q9UQ80	43	44101	9	2	5	1	0.15	Proliferation-associated protein 2G4 OS=Homo sapiens OX=9606 GN=PA2G4 PE=1 SV=3
352	1	UniProt-Human	Q9H7E9	43	25319	2	1	2	1	0.13	UPF0488 protein C8orf33 OS=Homo sapiens OX=9606 GN=C8orf33 PE=1 SV=1
353	1	UniProt-Human	O60831	43	19588	3	1	3	1	0.17	PRA1 family protein 2 OS=Homo sapiens OX=9606 GN=PRAF2 PE=1 SV=1
354	1	UniProt-Human	Q9NVM4	43	79663	5	1	5	1	0.04	Protein arginine N-methyltransferase 7 OS=Homo sapiens OX=9606 GN=PRMT7 PE=1 SV=1
355	1	UniProt-Human	A0JLT2	43	26428	2	1	2	1	0.13	Mediator of RNA polymerase II transcription subunit 19 OS=Homo sapiens OX=9606 GN=MED19 PE=1 SV=2
356	1	UniProt-Human	P21796	43	30868	2	2	1	1	0.11	Voltage-dependent anion-selective channel protein 1 OS=Homo sapiens OX=9606 GN=VDAC1 PE=1 SV=2
357	1	UniProt-Human	A6NHR9	43	227942	26	4	23	4	0.06	Structural maintenance of chromosomes flexible hinge domain-containing protein 1 OS=Homo sapiens OX=9606 GN=SMCHD1 PE=1 SV=2
358	1	UniProt-Human	Q9UKX7	42	50512	4	1	3	1	0.06	Nuclear pore complex protein Nup50 OS=Homo sapiens OX=9606 GN=NUP50 PE=1 SV=2
359	1	UniProt-Human	Q9NY61	42	63208	6	3	5	3	0.16	Protein AATF OS=Homo sapiens OX=9606 GN=AATF PE=1 SV=1
360	1	UniProt-Human	P25205	42	91551	5	1	5	1	0.04	DNA replication licensing factor MCM3 OS=Homo sapiens OX=9606 GN=MCM3 PE=1 SV=3
361	1	UniProt-Human	O75179	42	275970	45	2	22	2	0.02	Ankyrin repeat domain-containing protein 17 OS=Homo sapiens OX=9606 GN=ANKRD17 PE=1 SV=3
362	1	UniProt-Human	P12268	42	56226	7	3	5	2	0.12	Inosine-5'-monophosphate dehydrogenase 2 OS=Homo sapiens OX=9606 GN=IMPDH2 PE=1 SV=2
363	1	UniProt-Human	P16615	42	116336	14	1	12	1	0.03	Sarcoplasmic/endoplasmic reticulum calcium ATPase 2 OS=Homo sapiens OX=9606 GN=ATP2A2 PE=1 SV=1
364	1	UniProt-Human	Q9NXE8	42	49674	8	1	8	1	0.07	Pre-mRNA-splicing factor CWC25 homolog OS=Homo sapiens OX=9606 GN=CWC25 PE=1 SV=1
365	1	UniProt-Human	P35998	42	49002	8	1	7	1	0.07	26S proteasome regulatory subunit 7 OS=Homo sapiens OX=9606 GN=PSMC2 PE=1 SV=3
366	1	UniProt-Human	O95782	42	108561	16	1	16	1	0.03	AP-2 complex subunit alpha-1 OS=Homo sapiens OX=9606 GN=AP2A1 PE=1 SV=3
367	1	UniProt-Human	P31948	41	63227	8	1	7	1	0.05	Stress-induced-phosphoprotein 1 OS=Homo sapiens OX=9606 GN=STIP1 PE=1 SV=1
368	1	UniProt-Human	P04075	41	39851	11	4	9	4	0.37	Fructose-bisphosphate aldolase A OS=Homo sapiens OX=9606 GN=ALDOA PE=1 SV=2
369	1	UniProt-Human	Q9H2P0	41	124854	17	2	11	2	0.05	Activity-dependent neuroprotector homeobox protein OS=Homo sapiens OX=9606 GN=ADNP PE=1 SV=1
370	1	UniProt-Human	Q6UWP8	41	60562	22	1	9	1	0.05	Suprabasin OS=Homo sapiens OX=9606 GN=SBSN PE=1 SV=2
371	1	UniProt-Human	Q15084	41	48490	3	2	3	2	0.14	Protein disulfide-isomerase A6 OS=Homo sapiens OX=9606 GN=PDIA6 PE=1 SV=1
372	1	UniProt-Human	Q6ZNB6	41	107713	9	1	8	1	0.03	NF-X1-type zinc finger protein NFXL1 OS=Homo sapiens OX=9606 GN=NFXL1 PE=1 SV=2
373	1	UniProt-Human	P0DN76	41	28368	5	2	3	1	0.12	Splicing factor U2AF 35 kDa subunit-like protein OS=Homo sapiens OX=9606 GN=U2AF1L5 PE=1 SV=1
374	1	UniProt-Human	Q5SVZ6	41	131542	11	1	9	1	0.02	Zinc finger MYM-type protein 1 OS=Homo sapiens OX=9606 GN=ZMYM1 PE=1 SV=1
375	1	UniProt-Human	Q05682	40	93232	23	3	16	3	0.11	Caldesmon OS=Homo sapiens OX=9606 GN=CALD1 PE=1 SV=3
376	1	UniProt-Human	Q9BTE6	40	45793	4	1	4	1	0.07	Alanyl-tRNA editing protein Aarsd1 OS=Homo sapiens OX=9606 GN=AARSD1 PE=1 SV=2
377	1	UniProt-Human	Q8TD16	40	93704	23	2	12	1	0.03	Protein bicaudal D homolog 2 OS=Homo sapiens OX=9606 GN=BICD2 PE=1 SV=1
378	1	UniProt-Human	Q99829	40	59649	9	1	7	1	0.05	Copine-1 OS=Homo sapiens OX=9606 GN=CPNE1 PE=1 SV=1
379	1	UniProt-Human	O60684	40	60733	6	1	4	1	0.05	Importin subunit alpha-7 OS=Homo sapiens OX=9606 GN=KPNA6 PE=1 SV=1
380	1	UniProt-Human	Q86WX3	40	15538	1	1	1	1	0.22	Active regulator of SIRT1 OS=Homo sapiens OX=9606 GN=RPS19BP1 PE=1 SV=1
381	1	UniProt-Human	Q9HAU5	40	148972	14	3	10	2	0.07	Regulator of nonsense transcripts 2 OS=Homo sapiens OX=9606 GN=UPF2 PE=1 SV=1
382	1	UniProt-Human	Q8N6M0	40	34020	5	1	3	1	0.1	Deubiquitinase OTUD6B OS=Homo sapiens OX=9606 GN=OTUD6B PE=1 SV=1
383	1	UniProt-Human	Q3ZCQ8	40	39850	2	1	2	1	0.08	Mitochondrial import inner membrane translocase subunit TIM50 OS=Homo sapiens OX=9606 GN=TIMM50 PE=1 SV=2
384	1	UniProt-Human	Q9BSC4	40	80822	14	3	11	3	0.13	Nucleolar protein 10 OS=Homo sapiens OX=9606 GN=NOL10 PE=1 SV=1
385	1	UniProt-Human	P61081	39	21172	2	1	2	1	0.16	NEDD8-conjugating enzyme Ubc12 OS=Homo sapiens OX=9606 GN=UBE2M PE=1 SV=1
386	1	UniProt-Human	Q16829	39	45498	6	2	5	2	0.15	Dual specificity protein phosphatase 7 OS=Homo sapiens OX=9606 GN=DUSP7 PE=1 SV=4
387	1	UniProt-Human	Q9UJV9	39	70477	14	1	11	1	0.05	Probable ATP-dependent RNA helicase DDX41 OS=Homo sapiens OX=9606 GN=DDX41 PE=1 SV=2
388	1	UniProt-Human	Q9BZI7	39	57841	4	2	3	2	0.12	Regulator of nonsense transcripts 3B OS=Homo sapiens OX=9606 GN=UPF3B PE=1 SV=1
389	1	UniProt-Human	Q02543	39	21034	3	2	3	2	0.34	60S ribosomal protein L18a OS=Homo sapiens OX=9606 GN=RPL18A PE=1 SV=2
390	1	UniProt-Human	Q6UB99	39	299613	45	2	21	2	0.02	Ankyrin repeat domain-containing protein 11 OS=Homo sapiens OX=9606 GN=ANKRD11 PE=1 SV=3
391	1	UniProt-Human	Q7Z2W4	39	103135	19	3	7	2	0.06	Zinc finger CCCH-type antiviral protein 1 OS=Homo sapiens OX=9606 GN=ZC3HAV1 PE=1 SV=3
392	1	UniProt-Human	Q8TEQ6	39	170821	17	1	14	1	0.02	Gem-associated protein 5 OS=Homo sapiens OX=9606 GN=GEMIN5 PE=1 SV=3
393	1	UniProt-Human	O14602	39	16546	6	2	4	1	0.2	Eukaryotic translation initiation factor 1A, Y-chromosomal OS=Homo sapiens OX=9606 GN=EIF1AY PE=1 SV=4
394	1	UniProt-Human	P78527	38	473749	37	2	34	2	0.01	DNA-dependent protein kinase catalytic subunit OS=Homo sapiens OX=9606 GN=PRKDC PE=1 SV=3
395	1	UniProt-Human	Q9HCP6	38	57293	5	1	3	1	0.06	Protein-cysteine N-palmitoyltransferase HHAT-like protein OS=Homo sapiens OX=9606 GN=HHATL PE=2 SV=1
396	1	UniProt-Human	P40222	38	62195	25	3	13	2	0.11	Alpha-taxilin OS=Homo sapiens OX=9606 GN=TXLNA PE=1 SV=3
397	1	UniProt-Human	P40926	38	35937	8	4	6	4	0.42	Malate dehydrogenase, mitochondrial OS=Homo sapiens OX=9606 GN=MDH2 PE=1 SV=3
398	1	UniProt-Human	Q8IY37	38	130547	9	2	8	2	0.05	Probable ATP-dependent RNA helicase DHX37 OS=Homo sapiens OX=9606 GN=DHX37 PE=1 SV=1
399	1	UniProt-Human	P84103	38	19546	4	3	3	3	0.61	Serine/arginine-rich splicing factor 3 OS=Homo sapiens OX=9606 GN=SRSF3 PE=1 SV=1
400	1	UniProt-Human	P18615	37	43328	8	1	6	1	0.08	Negative elongation factor E OS=Homo sapiens OX=9606 GN=NELFE PE=1 SV=3
401	1	UniProt-Human	Q02241	37	111016	17	3	15	3	0.09	Kinesin-like protein KIF23 OS=Homo sapiens OX=9606 GN=KIF23 PE=1 SV=3
401	2	UniProt-Human	P26368	26	53809	6	3	4	2	0.13	Splicing factor U2AF 65 kDa subunit OS=Homo sapiens OX=9606 GN=U2AF2 PE=1 SV=4
402	1	UniProt-Human	P62888	37	12947	3	1	3	1	0.26	60S ribosomal protein L30 OS=Homo sapiens OX=9606 GN=RPL30 PE=1 SV=2
403	1	UniProt-Human	P00966	37	46786	3	1	3	1	0.07	Argininosuccinate synthase OS=Homo sapiens OX=9606 GN=ASS1 PE=1 SV=2
404	1	UniProt-Human	O14776	36	124051	11	3	7	3	0.08	Transcription elongation regulator 1 OS=Homo sapiens OX=9606 GN=TCERG1 PE=1 SV=2
405	1	UniProt-Human	Q12872	36	105157	11	3	8	1	0.03	Splicing factor, suppressor of white-apricot homolog OS=Homo sapiens OX=9606 GN=SFSWAP PE=1 SV=3
406	1	UniProt-Human	Q9ULW0	36	86227	20	3	17	3	0.12	Targeting protein for Xklp2 OS=Homo sapiens OX=9606 GN=TPX2 PE=1 SV=2
407	1	UniProt-Human	Q99661	36	82174	14	3	11	3	0.12	Kinesin-like protein KIF2C OS=Homo sapiens OX=9606 GN=KIF2C PE=1 SV=2
408	1	UniProt-Human	O94906	36	107656	8	1	7	1	0.03	Pre-mRNA-processing factor 6 OS=Homo sapiens OX=9606 GN=PRPF6 PE=1 SV=1
409	1	UniProt-Human	P22234	36	47790	19	3	17	3	0.22	Multifunctional protein ADE2 OS=Homo sapiens OX=9606 GN=PAICS PE=1 SV=3
410	1	UniProt-Human	Q9P265	36	173606	19	1	16	1	0.02	Disco-interacting protein 2 homolog B OS=Homo sapiens OX=9606 GN=DIP2B PE=1 SV=3
411	1	UniProt-Human	P46779	36	15795	7	2	4	1	0.47	60S ribosomal protein L28 OS=Homo sapiens OX=9606 GN=RPL28 PE=1 SV=3
412	1	UniProt-Human	Q8NEJ9	36	35872	7	1	7	1	0.09	Neuroguidin OS=Homo sapiens OX=9606 GN=NGDN PE=1 SV=1
413	1	UniProt-Human	O60361	36	15690	6	1	4	1	0.22	Putative nucleoside diphosphate kinase OS=Homo sapiens OX=9606 GN=NME2P1 PE=5 SV=1
414	1	UniProt-Human	Q9NXV6	36	61544	8	1	8	1	0.05	CDKN2A-interacting protein OS=Homo sapiens OX=9606 GN=CDKN2AIP PE=1 SV=3
415	1	UniProt-Human	O75934	35	26229	24	1	4	1	0.13	Pre-mRNA-splicing factor SPF27 OS=Homo sapiens OX=9606 GN=BCAS2 PE=1 SV=1
416	1	UniProt-Human	P19623	35	34373	1	1	1	1	0.1	Spermidine synthase OS=Homo sapiens OX=9606 GN=SRM PE=1 SV=1
417	1	UniProt-Human	P26639	35	84294	8	1	8	1	0.04	Threonine--tRNA ligase, cytoplasmic OS=Homo sapiens OX=9606 GN=TARS PE=1 SV=3
418	1	UniProt-Human	Q86UP2	35	156464	35	1	26	1	0.02	Kinectin OS=Homo sapiens OX=9606 GN=KTN1 PE=1 SV=1
419	1	UniProt-Human	Q13724	35	92032	3	1	3	1	0.04	Mannosyl-oligosaccharide glucosidase OS=Homo sapiens OX=9606 GN=MOGS PE=1 SV=5
420	1	UniProt-Human	P51114	35	70020	49	1	10	1	0.05	Fragile X mental retardation syndrome-related protein 1 OS=Homo sapiens OX=9606 GN=FXR1 PE=1 SV=3
421	1	UniProt-Human	Q01082	35	275237	31	1	17	1	0.01	Spectrin beta chain, non-erythrocytic 1 OS=Homo sapiens OX=9606 GN=SPTBN1 PE=1 SV=2
422	1	UniProt-Human	Q86VH4	35	67916	21	1	7	1	0.05	Leucine-rich repeat transmembrane neuronal protein 4 OS=Homo sapiens OX=9606 GN=LRRTM4 PE=2 SV=2
423	1	UniProt-Human	P39748	34	42908	7	3	5	2	0.16	Flap endonuclease 1 OS=Homo sapiens OX=9606 GN=FEN1 PE=1 SV=1
424	1	UniProt-Human	Q96RT1	34	158941	23	2	19	2	0.04	Erbin OS=Homo sapiens OX=9606 GN=ERBIN PE=1 SV=2
425	1	UniProt-Human	Q9H307	34	81693	5	1	4	1	0.04	Pinin OS=Homo sapiens OX=9606 GN=PNN PE=1 SV=5
426	1	UniProt-Human	P40937	34	38757	2	1	2	1	0.09	Replication factor C subunit 5 OS=Homo sapiens OX=9606 GN=RFC5 PE=1 SV=1
427	1	UniProt-Human	P62081	34	22113	5	1	5	1	0.15	40S ribosomal protein S7 OS=Homo sapiens OX=9606 GN=RPS7 PE=1 SV=1
428	1	UniProt-Human	Q9UMS4	34	55603	12	1	9	1	0.06	Pre-mRNA-processing factor 19 OS=Homo sapiens OX=9606 GN=PRPF19 PE=1 SV=1
429	1	UniProt-Human	Q96SB4	30	74963	14	2	10	2	0.09	SRSF protein kinase 1 OS=Homo sapiens OX=9606 GN=SRPK1 PE=1 SV=2
430	1	UniProt-Human	P47914	33	17798	9	2	7	2	0.41	60S ribosomal protein L29 OS=Homo sapiens OX=9606 GN=RPL29 PE=1 SV=2
431	1	UniProt-Human	Q14031	33	164902	49	1	10	1	0.02	Collagen alpha-6(IV) chain OS=Homo sapiens OX=9606 GN=COL4A6 PE=1 SV=3
432	1	UniProt-Human	Q96CW1	33	49965	21	2	15	2	0.14	AP-2 complex subunit mu OS=Homo sapiens OX=9606 GN=AP2M1 PE=1 SV=2
433	1	UniProt-Human	P05166	33	58806	7	2	6	2	0.11	Propionyl-CoA carboxylase beta chain, mitochondrial OS=Homo sapiens OX=9606 GN=PCCB PE=1 SV=3
434	1	UniProt-Human	Q9UHD1	33	38264	8	2	6	2	0.18	Cysteine and histidine-rich domain-containing protein 1 OS=Homo sapiens OX=9606 GN=CHORDC1 PE=1 SV=2
435	1	UniProt-Human	P00403	33	25719	2	2	1	1	0.13	Cytochrome c oxidase subunit 2 OS=Homo sapiens OX=9606 GN=MT-CO2 PE=1 SV=1
436	1	UniProt-Human	P61011	32	55953	3	1	3	1	0.06	Signal recognition particle 54 kDa protein OS=Homo sapiens OX=9606 GN=SRP54 PE=1 SV=1
437	1	UniProt-Human	P35658	32	214230	18	2	14	2	0.03	Nuclear pore complex protein Nup214 OS=Homo sapiens OX=9606 GN=NUP214 PE=1 SV=2
438	1	UniProt-Human	P31689	32	45581	7	2	5	1	0.15	DnaJ homolog subfamily A member 1 OS=Homo sapiens OX=9606 GN=DNAJA1 PE=1 SV=2
439	1	UniProt-Human	Q9Y5T5	32	94936	9	1	8	1	0.03	Ubiquitin carboxyl-terminal hydrolase 16 OS=Homo sapiens OX=9606 GN=USP16 PE=1 SV=1
440	1	UniProt-Human	P24534	32	24919	3	1	2	1	0.13	Elongation factor 1-beta OS=Homo sapiens OX=9606 GN=EEF1B2 PE=1 SV=3
441	1	UniProt-Human	Q9BTC0	31	245434	26	1	23	1	0.01	Death-inducer obliterator 1 OS=Homo sapiens OX=9606 GN=DIDO1 PE=1 SV=5
442	1	UniProt-Human	Q5SSJ5	31	61454	10	1	10	1	0.05	Heterochromatin protein 1-binding protein 3 OS=Homo sapiens OX=9606 GN=HP1BP3 PE=1 SV=1
443	1	UniProt-Human	P12236	31	33073	5	2	4	1	0.21	ADP/ATP translocase 3 OS=Homo sapiens OX=9606 GN=SLC25A6 PE=1 SV=4
444	1	UniProt-Human	Q13283	31	52189	12	3	6	3	0.2	Ras GTPase-activating protein-binding protein 1 OS=Homo sapiens OX=9606 GN=G3BP1 PE=1 SV=1
445	1	UniProt-Human	P27797	31	48283	2	1	2	1	0.07	Calreticulin OS=Homo sapiens OX=9606 GN=CALR PE=1 SV=1
446	1	UniProt-Human	Q8IWX8	30	104150	7	2	6	2	0.06	Calcium homeostasis endoplasmic reticulum protein OS=Homo sapiens OX=9606 GN=CHERP PE=1 SV=3
447	1	UniProt-Human	Q9BQ48	30	10159	2	1	2	1	0.34	39S ribosomal protein L34, mitochondrial OS=Homo sapiens OX=9606 GN=MRPL34 PE=1 SV=1
448	1	UniProt-Human	P61604	30	10925	10	1	7	1	0.32	10 kDa heat shock protein, mitochondrial OS=Homo sapiens OX=9606 GN=HSPE1 PE=1 SV=2
449	1	UniProt-Human	Q07955	30	27842	2	1	2	1	0.12	Serine/arginine-rich splicing factor 1 OS=Homo sapiens OX=9606 GN=SRSF1 PE=1 SV=2
450	1	UniProt-Human	Q96A33	30	56123	6	1	5	1	0.06	Coiled-coil domain-containing protein 47 OS=Homo sapiens OX=9606 GN=CCDC47 PE=1 SV=1
451	1	UniProt-Human	P78371	30	57794	6	2	6	2	0.12	T-complex protein 1 subunit beta OS=Homo sapiens OX=9606 GN=CCT2 PE=1 SV=4
452	1	UniProt-Human	Q9HC38	30	35170	4	1	4	1	0.09	Glyoxalase domain-containing protein 4 OS=Homo sapiens OX=9606 GN=GLOD4 PE=1 SV=1
453	1	UniProt-Human	P08240	30	70223	12	1	10	1	0.05	Signal recognition particle receptor subunit alpha OS=Homo sapiens OX=9606 GN=SRPRA PE=1 SV=2
454	1	UniProt-Human	Q14152	30	166867	11	2	10	1	0.02	Eukaryotic translation initiation factor 3 subunit A OS=Homo sapiens OX=9606 GN=EIF3A PE=1 SV=1
455	1	UniProt-Human	Q96C01	30	16144	14	1	5	1	0.21	Protein FAM136A OS=Homo sapiens OX=9606 GN=FAM136A PE=1 SV=1
456	1	UniProt-Human	Q14677	30	68273	4	2	4	2	0.1	Clathrin interactor 1 OS=Homo sapiens OX=9606 GN=CLINT1 PE=1 SV=1
457	1	UniProt-Human	Q5JTH9	30	145037	9	3	6	2	0.05	RRP12-like protein OS=Homo sapiens OX=9606 GN=RRP12 PE=1 SV=2
458	1	UniProt-Human	P09429	30	25049	2	1	2	1	0.13	High mobility group protein B1 OS=Homo sapiens OX=9606 GN=HMGB1 PE=1 SV=3
459	1	UniProt-Human	Q2TBE0	29	104292	21	2	15	2	0.06	CWF19-like protein 2 OS=Homo sapiens OX=9606 GN=CWF19L2 PE=1 SV=4
460	1	UniProt-Human	Q12802	29	310381	28	1	26	1	0.01	A-kinase anchor protein 13 OS=Homo sapiens OX=9606 GN=AKAP13 PE=1 SV=2
461	1	UniProt-Human	Q5T8P6	29	113927	23	1	7	1	0.03	RNA-binding protein 26 OS=Homo sapiens OX=9606 GN=RBM26 PE=1 SV=3
462	1	UniProt-Human	Q96LB3	29	69310	29	4	12	1	0.05	Intraflagellar transport protein 74 homolog OS=Homo sapiens OX=9606 GN=IFT74 PE=1 SV=1
463	1	UniProt-Human	O75533	29	146479	18	1	13	1	0.02	Splicing factor 3B subunit 1 OS=Homo sapiens OX=9606 GN=SF3B1 PE=1 SV=3
464	1	UniProt-Human	P11166	29	54391	3	1	3	1	0.06	Solute carrier family 2, facilitated glucose transporter member 1 OS=Homo sapiens OX=9606 GN=SLC2A1 PE=1 SV=2
465	1	UniProt-Human	P21291	29	21409	4	3	4	3	0.54	Cysteine and glycine-rich protein 1 OS=Homo sapiens OX=9606 GN=CSRP1 PE=1 SV=3
466	1	UniProt-Human	A8MT70	29	92453	13	1	10	1	0.04	Zinc finger B-box domain-containing protein 1 OS=Homo sapiens OX=9606 GN=ZBBX PE=2 SV=3
467	1	UniProt-Human	Q96GM8	29	57367	11	1	3	1	0.06	Target of EGR1 protein 1 OS=Homo sapiens OX=9606 GN=TOE1 PE=1 SV=1
468	1	UniProt-Human	Q99623	29	33276	8	1	8	1	0.1	Prohibitin-2 OS=Homo sapiens OX=9606 GN=PHB2 PE=1 SV=2
469	1	UniProt-Human	Q5JSZ5	29	243958	14	1	12	1	0.01	Protein PRRC2B OS=Homo sapiens OX=9606 GN=PRRC2B PE=1 SV=2
470	1	UniProt-Human	Q16763	28	23945	2	1	1	1	0.14	Ubiquitin-conjugating enzyme E2 S OS=Homo sapiens OX=9606 GN=UBE2S PE=1 SV=2
471	1	UniProt-Human	Q8WXX5	28	30062	5	1	4	1	0.11	DnaJ homolog subfamily C member 9 OS=Homo sapiens OX=9606 GN=DNAJC9 PE=1 SV=1
472	1	UniProt-Human	O00629	28	58364	4	1	3	1	0.06	Importin subunit alpha-3 OS=Homo sapiens OX=9606 GN=KPNA4 PE=1 SV=1
473	1	UniProt-Human	Q14008	28	227062	37	1	30	1	0.01	Cytoskeleton-associated protein 5 OS=Homo sapiens OX=9606 GN=CKAP5 PE=1 SV=3
474	1	UniProt-Human	P63313	28	5023	1	1	1	1	0.73	Thymosin beta-10 OS=Homo sapiens OX=9606 GN=TMSB10 PE=1 SV=2
475	1	UniProt-Human	P48729	28	39118	17	2	8	1	0.18	Casein kinase I isoform alpha OS=Homo sapiens OX=9606 GN=CSNK1A1 PE=1 SV=2
476	1	UniProt-Human	P61626	28	16982	3	1	3	1	0.2	Lysozyme C OS=Homo sapiens OX=9606 GN=LYZ PE=1 SV=1
477	1	UniProt-Human	O95153	28	202266	20	1	15	1	0.02	Peripheral-type benzodiazepine receptor-associated protein 1 OS=Homo sapiens OX=9606 GN=TSPOAP1 PE=1 SV=2
478	1	UniProt-Human	P29401	28	68519	6	2	6	2	0.1	Transketolase OS=Homo sapiens OX=9606 GN=TKT PE=1 SV=3
479	1	UniProt-Human	Q92945	28	73355	7	2	7	2	0.09	Far upstream element-binding protein 2 OS=Homo sapiens OX=9606 GN=KHSRP PE=1 SV=4
480	1	UniProt-Human	Q02952	28	191937	11	1	10	1	0.02	A-kinase anchor protein 12 OS=Homo sapiens OX=9606 GN=AKAP12 PE=1 SV=4
481	1	UniProt-Human	O43707	28	105245	8	1	6	1	0.03	Alpha-actinin-4 OS=Homo sapiens OX=9606 GN=ACTN4 PE=1 SV=2
482	1	UniProt-Human	Q5VSP4	28	18078	2	1	2	1	0.19	Putative lipocalin 1-like protein 1 OS=Homo sapiens OX=9606 GN=LCN1P1 PE=5 SV=1
483	1	UniProt-Human	P12004	28	29092	4	1	4	1	0.11	Proliferating cell nuclear antigen OS=Homo sapiens OX=9606 GN=PCNA PE=1 SV=1
484	1	UniProt-Human	P60660	28	17090	3	1	2	1	0.2	Myosin light polypeptide 6 OS=Homo sapiens OX=9606 GN=MYL6 PE=1 SV=2
485	1	UniProt-Human	Q9P031	27	28880	6	1	5	1	0.11	Thyroid transcription factor 1-associated protein 26 OS=Homo sapiens OX=9606 GN=CCDC59 PE=1 SV=2
486	1	UniProt-Human	Q8WWM7	27	113589	50	1	15	1	0.03	Ataxin-2-like protein OS=Homo sapiens OX=9606 GN=ATXN2L PE=1 SV=2
487	1	UniProt-Human	Q8N0Y7	27	28930	4	1	3	1	0.11	Probable phosphoglycerate mutase 4 OS=Homo sapiens OX=9606 GN=PGAM4 PE=3 SV=1
488	1	UniProt-Human	P62306	27	9776	1	1	1	1	0.35	Small nuclear ribonucleoprotein F OS=Homo sapiens OX=9606 GN=SNRPF PE=1 SV=1
489	1	UniProt-Human	P57772	27	65890	12	3	9	3	0.16	Selenocysteine-specific elongation factor OS=Homo sapiens OX=9606 GN=EEFSEC PE=1 SV=4
490	1	UniProt-Human	Q9BW60	27	32755	4	1	4	1	0.1	Elongation of very long chain fatty acids protein 1 OS=Homo sapiens OX=9606 GN=ELOVL1 PE=1 SV=1
491	1	UniProt-Human	Q9Y397	27	41744	2	1	2	1	0.08	Palmitoyltransferase ZDHHC9 OS=Homo sapiens OX=9606 GN=ZDHHC9 PE=1 SV=2
492	1	UniProt-Human	P62714	27	36123	1	1	1	1	0.09	Serine/threonine-protein phosphatase 2A catalytic subunit beta isoform OS=Homo sapiens OX=9606 GN=PPP2CB PE=1 SV=1
493	1	UniProt-Human	P50402	27	29033	1	1	1	1	0.11	Emerin OS=Homo sapiens OX=9606 GN=EMD PE=1 SV=1
494	1	UniProt-Human	P0DME0	27	34861	2	2	1	1	0.09	Protein SETSIP OS=Homo sapiens OX=9606 GN=SETSIP PE=1 SV=1
495	1	UniProt-Human	Q96C57	27	28268	9	2	6	1	0.12	Protein CUSTOS OS=Homo sapiens OX=9606 GN=CUSTOS PE=1 SV=2
496	1	UniProt-Human	Q8TCJ2	26	94241	2	1	2	1	0.03	Dolichyl-diphosphooligosaccharide--protein glycosyltransferase subunit STT3B OS=Homo sapiens OX=9606 GN=STT3B PE=1 SV=1
497	1	UniProt-Human	Q9HB19	24	47852	15	3	12	3	0.22	Pleckstrin homology domain-containing family A member 2 OS=Homo sapiens OX=9606 GN=PLEKHA2 PE=1 SV=2
498	1	UniProt-Human	H0YHG0	26	59605	3	2	2	1	0.05	Uncharacterized protein (Fragment) OS=Homo sapiens OX=9606 PE=1 SV=1
499	1	UniProt-Human	P46013	26	360698	72	2	53	1	0.01	Proliferation marker protein Ki-67 OS=Homo sapiens OX=9606 GN=MKI67 PE=1 SV=2
500	1	UniProt-Human	P30566	26	55595	16	4	3	1	0.06	Adenylosuccinate lyase OS=Homo sapiens OX=9606 GN=ADSL PE=1 SV=2
501	1	UniProt-Human	P12956	26	70084	3	1	3	1	0.05	X-ray repair cross-complementing protein 6 OS=Homo sapiens OX=9606 GN=XRCC6 PE=1 SV=2
502	1	UniProt-Human	Q9Y678	26	98967	8	1	5	1	0.03	Coatomer subunit gamma-1 OS=Homo sapiens OX=9606 GN=COPG1 PE=1 SV=1
503	1	UniProt-Human	Q92878	26	154823	57	1	24	1	0.02	DNA repair protein RAD50 OS=Homo sapiens OX=9606 GN=RAD50 PE=1 SV=1
504	1	UniProt-Human	Q9Y277	25	30981	4	2	3	1	0.11	Voltage-dependent anion-selective channel protein 3 OS=Homo sapiens OX=9606 GN=VDAC3 PE=1 SV=1
505	1	UniProt-Human	P34897	25	56414	3	1	3	1	0.06	Serine hydroxymethyltransferase, mitochondrial OS=Homo sapiens OX=9606 GN=SHMT2 PE=1 SV=3
506	1	UniProt-Human	O95373	25	120751	19	1	11	1	0.03	Importin-7 OS=Homo sapiens OX=9606 GN=IPO7 PE=1 SV=1
507	1	UniProt-Human	Q8N3V7	25	99915	16	3	11	1	0.03	Synaptopodin OS=Homo sapiens OX=9606 GN=SYNPO PE=1 SV=2
508	1	UniProt-Human	Q96NJ1	25	14545	2	2	1	1	0.23	Uncharacterized protein FLJ30774 OS=Homo sapiens OX=9606 PE=2 SV=1
509	1	UniProt-Human	P04083	25	38918	4	1	4	1	0.08	Annexin A1 OS=Homo sapiens OX=9606 GN=ANXA1 PE=1 SV=2
510	1	UniProt-Human	P46778	25	18610	6	1	5	1	0.18	60S ribosomal protein L21 OS=Homo sapiens OX=9606 GN=RPL21 PE=1 SV=2
511	1	UniProt-Human	H0YC42	25	31379	7	1	5	1	0.11	Uncharacterized protein OS=Homo sapiens OX=9606 PE=4 SV=2
512	1	UniProt-Human	O95292	25	27439	4	1	3	1	0.12	Vesicle-associated membrane protein-associated protein B/C OS=Homo sapiens OX=9606 GN=VAPB PE=1 SV=3
513	1	UniProt-Human	Q5H9F3	24	184237	30	1	18	1	0.02	BCL-6 corepressor-like protein 1 OS=Homo sapiens OX=9606 GN=BCORL1 PE=1 SV=1
514	1	UniProt-Human	Q7KZF4	24	102618	10	1	9	1	0.03	Staphylococcal nuclease domain-containing protein 1 OS=Homo sapiens OX=9606 GN=SND1 PE=1 SV=1
515	1	UniProt-Human	P53396	24	121674	15	2	14	2	0.05	ATP-citrate synthase OS=Homo sapiens OX=9606 GN=ACLY PE=1 SV=3
516	1	UniProt-Human	Q6P1J9	24	60653	15	1	11	1	0.05	Parafibromin OS=Homo sapiens OX=9606 GN=CDC73 PE=1 SV=1
517	1	UniProt-Human	P32969	24	21964	5	1	4	1	0.15	60S ribosomal protein L9 OS=Homo sapiens OX=9606 GN=RPL9 PE=1 SV=1
518	1	UniProt-Human	O15260	24	30602	4	1	3	1	0.11	Surfeit locus protein 4 OS=Homo sapiens OX=9606 GN=SURF4 PE=1 SV=3
519	1	UniProt-Human	P98077	24	62561	25	1	9	1	0.05	SHC-transforming protein 2 OS=Homo sapiens OX=9606 GN=SHC2 PE=1 SV=4
520	1	UniProt-Human	O75164	24	122581	6	1	2	1	0.03	Lysine-specific demethylase 4A OS=Homo sapiens OX=9606 GN=KDM4A PE=1 SV=2
521	1	UniProt-Human	Q86Y79	24	23207	8	1	5	1	0.14	Probable peptidyl-tRNA hydrolase OS=Homo sapiens OX=9606 GN=PTRH1 PE=1 SV=1
522	1	UniProt-Human	O14646	24	197707	9	1	9	1	0.02	Chromodomain-helicase-DNA-binding protein 1 OS=Homo sapiens OX=9606 GN=CHD1 PE=1 SV=2
523	1	UniProt-Human	Q05397	23	119956	13	1	9	1	0.03	Focal adhesion kinase 1 OS=Homo sapiens OX=9606 GN=PTK2 PE=1 SV=2
524	1	UniProt-Human	Q13435	23	100279	12	1	7	1	0.03	Splicing factor 3B subunit 2 OS=Homo sapiens OX=9606 GN=SF3B2 PE=1 SV=2
525	1	UniProt-Human	Q92922	23	123303	7	1	7	1	0.03	SWI/SNF complex subunit SMARCC1 OS=Homo sapiens OX=9606 GN=SMARCC1 PE=1 SV=3
526	1	UniProt-Human	Q14847	23	30097	6	1	4	1	0.11	LIM and SH3 domain protein 1 OS=Homo sapiens OX=9606 GN=LASP1 PE=1 SV=2
527	1	UniProt-Human	Q14697	23	107263	10	1	6	1	0.03	Neutral alpha-glucosidase AB OS=Homo sapiens OX=9606 GN=GANAB PE=1 SV=3
528	1	UniProt-Human	Q9GZZ8	23	14237	4	1	4	1	0.24	Extracellular glycoprotein lacritin OS=Homo sapiens OX=9606 GN=LACRT PE=1 SV=1
529	1	UniProt-Human	Q9H4A6	23	34075	2	1	2	1	0.1	Golgi phosphoprotein 3 OS=Homo sapiens OX=9606 GN=GOLPH3 PE=1 SV=1
530	1	UniProt-Human	Q07020	23	21735	5	1	5	1	0.15	60S ribosomal protein L18 OS=Homo sapiens OX=9606 GN=RPL18 PE=1 SV=2
531	1	UniProt-Human	Q687X5	23	52518	12	4	4	1	0.13	Metalloreductase STEAP4 OS=Homo sapiens OX=9606 GN=STEAP4 PE=1 SV=1
531	2	UniProt-Human	P16152	22	30641	9	4	1	1	0.23	Carbonyl reductase [NADPH] 1 OS=Homo sapiens OX=9606 GN=CBR1 PE=1 SV=3
532	1	UniProt-Human	Q15814	23	39737	6	1	6	1	0.08	Tubulin-specific chaperone C OS=Homo sapiens OX=9606 GN=TBCC PE=1 SV=2
533	1	UniProt-Human	Q14966	23	221914	41	2	23	2	0.03	Zinc finger protein 638 OS=Homo sapiens OX=9606 GN=ZNF638 PE=1 SV=2
534	1	UniProt-Human	P60866	22	13478	7	2	3	2	0.57	40S ribosomal protein S20 OS=Homo sapiens OX=9606 GN=RPS20 PE=1 SV=1
535	1	UniProt-Human	Q13526	22	18346	2	1	2	1	0.18	Peptidyl-prolyl cis-trans isomerase NIMA-interacting 1 OS=Homo sapiens OX=9606 GN=PIN1 PE=1 SV=1
536	1	UniProt-Human	Q9NUQ3	22	61061	14	2	11	2	0.11	Gamma-taxilin OS=Homo sapiens OX=9606 GN=TXLNG PE=1 SV=2
537	1	UniProt-Human	Q8NCJ5	22	50176	3	1	2	1	0.07	SPRY domain-containing protein 3 OS=Homo sapiens OX=9606 GN=SPRYD3 PE=1 SV=2
538	1	UniProt-Human	Q99848	22	34887	5	1	4	1	0.09	Probable rRNA-processing protein EBP2 OS=Homo sapiens OX=9606 GN=EBNA1BP2 PE=1 SV=2
539	1	UniProt-Human	C9JJH3	22	60817	18	2	5	1	0.05	Ubiquitin carboxyl-terminal hydrolase 17-like protein 10 OS=Homo sapiens OX=9606 GN=USP17L10 PE=3 SV=1
540	1	UniProt-Human	P45880	22	32060	5	1	4	1	0.1	Voltage-dependent anion-selective channel protein 2 OS=Homo sapiens OX=9606 GN=VDAC2 PE=1 SV=2
541	1	UniProt-Human	Q92769	22	55899	4	1	4	1	0.06	Histone deacetylase 2 OS=Homo sapiens OX=9606 GN=HDAC2 PE=1 SV=2
542	1	UniProt-Human	Q14103	22	38581	4	1	3	1	0.09	Heterogeneous nuclear ribonucleoprotein D0 OS=Homo sapiens OX=9606 GN=HNRNPD PE=1 SV=1
543	1	UniProt-Human	P63172	22	12672	1	1	1	1	0.27	Dynein light chain Tctex-type 1 OS=Homo sapiens OX=9606 GN=DYNLT1 PE=1 SV=1
544	1	UniProt-Human	Q14241	21	90309	9	1	8	1	0.04	Elongin-A OS=Homo sapiens OX=9606 GN=ELOA PE=1 SV=2
545	1	UniProt-Human	P13667	21	73229	7	2	3	1	0.04	Protein disulfide-isomerase A4 OS=Homo sapiens OX=9606 GN=PDIA4 PE=1 SV=2
546	1	UniProt-Human	Q9P2K8	21	188276	22	1	10	1	0.02	eIF-2-alpha kinase GCN2 OS=Homo sapiens OX=9606 GN=EIF2AK4 PE=1 SV=3
547	1	UniProt-Human	P06576	21	56525	10	1	4	1	0.06	ATP synthase subunit beta, mitochondrial OS=Homo sapiens OX=9606 GN=ATP5F1B PE=1 SV=3
548	1	UniProt-Human	Q8N307	21	72166	3	1	3	1	0.05	Mucin-20 OS=Homo sapiens OX=9606 GN=MUC20 PE=1 SV=3
549	1	UniProt-Human	Q8N5G2	21	76700	124	1	15	1	0.04	Macoilin OS=Homo sapiens OX=9606 GN=MACO1 PE=1 SV=1
550	1	UniProt-Human	Q96MP5	21	80543	10	1	6	1	0.04	Zinc finger SWIM domain-containing protein 3 OS=Homo sapiens OX=9606 GN=ZSWIM3 PE=2 SV=2
551	1	UniProt-Human	P20700	21	66653	38	1	15	1	0.05	Lamin-B1 OS=Homo sapiens OX=9606 GN=LMNB1 PE=1 SV=2
552	1	UniProt-Human	P62269	21	17708	1	1	1	1	0.19	40S ribosomal protein S18 OS=Homo sapiens OX=9606 GN=RPS18 PE=1 SV=3
553	1	UniProt-Human	Q14444	21	78489	14	1	9	1	0.04	Caprin-1 OS=Homo sapiens OX=9606 GN=CAPRIN1 PE=1 SV=2
554	1	UniProt-Human	P35030	20	33306	5	2	4	2	0.21	Trypsin-3 OS=Homo sapiens OX=9606 GN=PRSS3 PE=1 SV=2
555	1	UniProt-Human	O75027	20	82874	10	1	5	1	0.04	ATP-binding cassette sub-family B member 7, mitochondrial OS=Homo sapiens OX=9606 GN=ABCB7 PE=1 SV=2
556	1	UniProt-Human	Q9Y4P3	20	50393	3	1	3	1	0.07	Transducin beta-like protein 2 OS=Homo sapiens OX=9606 GN=TBL2 PE=1 SV=1
557	1	UniProt-Human	Q99543	20	72465	5	1	4	1	0.05	DnaJ homolog subfamily C member 2 OS=Homo sapiens OX=9606 GN=DNAJC2 PE=1 SV=4
558	1	UniProt-Human	P35232	20	29843	6	1	6	1	0.11	Prohibitin OS=Homo sapiens OX=9606 GN=PHB PE=1 SV=1
559	1	UniProt-Human	Q9UG63	20	71815	11	1	7	1	0.05	ATP-binding cassette sub-family F member 2 OS=Homo sapiens OX=9606 GN=ABCF2 PE=1 SV=2
560	1	UniProt-Human	Q13813	20	285163	44	1	30	1	0.01	Spectrin alpha chain, non-erythrocytic 1 OS=Homo sapiens OX=9606 GN=SPTAN1 PE=1 SV=3
561	1	UniProt-Human	P46940	20	189761	26	2	24	2	0.03	Ras GTPase-activating-like protein IQGAP1 OS=Homo sapiens OX=9606 GN=IQGAP1 PE=1 SV=1
562	1	UniProt-Human	Q9Y266	20	38276	5	1	5	1	0.09	Nuclear migration protein nudC OS=Homo sapiens OX=9606 GN=NUDC PE=1 SV=1
563	1	UniProt-Human	Q14814	19	56131	2	1	2	1	0.06	Myocyte-specific enhancer factor 2D OS=Homo sapiens OX=9606 GN=MEF2D PE=1 SV=1
564	1	UniProt-Human	O60287	19	256508	28	1	21	1	0.01	Nucleolar pre-ribosomal-associated protein 1 OS=Homo sapiens OX=9606 GN=URB1 PE=1 SV=4
565	1	UniProt-Human	P42357	19	73336	336	1	19	1	0.04	Histidine ammonia-lyase OS=Homo sapiens OX=9606 GN=HAL PE=1 SV=1
566	1	UniProt-Human	Q15147	19	135518	10	1	10	1	0.02	1-phosphatidylinositol 4,5-bisphosphate phosphodiesterase beta-4 OS=Homo sapiens OX=9606 GN=PLCB4 PE=1 SV=3
567	1	UniProt-Human	P63000	19	21835	3	1	3	1	0.15	Ras-related C3 botulinum toxin substrate 1 OS=Homo sapiens OX=9606 GN=RAC1 PE=1 SV=1
568	1	UniProt-Human	Q5VV41	19	80340	12	1	10	1	0.04	Rho guanine nucleotide exchange factor 16 OS=Homo sapiens OX=9606 GN=ARHGEF16 PE=1 SV=1
569	1	UniProt-Human	P05023	19	114135	13	1	11	1	0.03	Sodium/potassium-transporting ATPase subunit alpha-1 OS=Homo sapiens OX=9606 GN=ATP1A1 PE=1 SV=1
570	1	UniProt-Human	Q9Y285	19	57585	5	1	5	1	0.06	Phenylalanine--tRNA ligase alpha subunit OS=Homo sapiens OX=9606 GN=FARSA PE=1 SV=3
571	1	UniProt-Human	Q13492	19	70881	7	1	7	1	0.05	Phosphatidylinositol-binding clathrin assembly protein OS=Homo sapiens OX=9606 GN=PICALM PE=1 SV=2
572	1	UniProt-Human	Q9NRI5	19	94806	10	1	7	1	0.03	Disrupted in schizophrenia 1 protein OS=Homo sapiens OX=9606 GN=DISC1 PE=1 SV=3
573	1	UniProt-Human	P54253	19	87211	12	1	10	1	0.04	Ataxin-1 OS=Homo sapiens OX=9606 GN=ATXN1 PE=1 SV=2
574	1	UniProt-Human	Q9P0L0	19	28103	4	1	2	1	0.12	Vesicle-associated membrane protein-associated protein A OS=Homo sapiens OX=9606 GN=VAPA PE=1 SV=3
575	1	UniProt-Human	O75940	19	26866	9	1	6	1	0.12	Survival of motor neuron-related-splicing factor 30 OS=Homo sapiens OX=9606 GN=SMNDC1 PE=1 SV=1
576	1	UniProt-Human	Q15796	19	53185	6	1	6	1	0.06	Mothers against decapentaplegic homolog 2 OS=Homo sapiens OX=9606 GN=SMAD2 PE=1 SV=1
577	1	UniProt-Human	P14923	19	82434	23	1	10	1	0.04	Junction plakoglobin OS=Homo sapiens OX=9606 GN=JUP PE=1 SV=3
578	1	UniProt-Human	Q96KJ4	19	75634	22	4	3	1	0.04	Mesothelin-like protein OS=Homo sapiens OX=9606 GN=MSLNL PE=3 SV=3
579	1	UniProt-Human	Q7Z5P9	19	812409	73	2	53	1		Mucin-19 OS=Homo sapiens OX=9606 GN=MUC19 PE=1 SV=3
580	1	UniProt-Human	Q13442	19	20618	2	1	2	1	0.16	28 kDa heat- and acid-stable phosphoprotein OS=Homo sapiens OX=9606 GN=PDAP1 PE=1 SV=1
581	1	UniProt-Human	Q9H9F9	19	68825	62	1	7	1	0.05	Actin-related protein 5 OS=Homo sapiens OX=9606 GN=ACTR5 PE=1 SV=2
582	1	UniProt-Human	Q06330	18	56343	5	1	4	1	0.06	Recombining binding protein suppressor of hairless OS=Homo sapiens OX=9606 GN=RBPJ PE=1 SV=3
583	1	UniProt-Human	Q8WXG9	18	694633	58	1	37	1		G-protein coupled receptor 98 OS=Homo sapiens OX=9606 GN=GPR98 PE=1 SV=2
584	1	UniProt-Human	P53621	18	139797	7	1	6	1	0.02	Coatomer subunit alpha OS=Homo sapiens OX=9606 GN=COPA PE=1 SV=2
585	1	UniProt-Human	P39019	18	16051	5	1	3	1	0.21	40S ribosomal protein S19 OS=Homo sapiens OX=9606 GN=RPS19 PE=1 SV=2
586	1	UniProt-Human	P08651	18	56096	9	2	4	1	0.06	Nuclear factor 1 C-type OS=Homo sapiens OX=9606 GN=NFIC PE=1 SV=2
587	1	UniProt-Human	Q8IZH2	18	195524	88	2	20	2	0.03	5'-3' exoribonuclease 1 OS=Homo sapiens OX=9606 GN=XRN1 PE=1 SV=1
588	1	UniProt-Human	Q9Y478	18	30534	6	2	3	1	0.11	5'-AMP-activated protein kinase subunit beta-1 OS=Homo sapiens OX=9606 GN=PRKAB1 PE=1 SV=4
589	1	UniProt-Human	Q12788	18	90347	9	1	7	1	0.04	Transducin beta-like protein 3 OS=Homo sapiens OX=9606 GN=TBL3 PE=1 SV=2
590	1	UniProt-Human	P62847	18	15413	10	1	6	1	0.22	40S ribosomal protein S24 OS=Homo sapiens OX=9606 GN=RPS24 PE=1 SV=1
591	1	UniProt-Human	P07814	18	172080	15	1	10	1	0.02	Bifunctional glutamate/proline--tRNA ligase OS=Homo sapiens OX=9606 GN=EPRS PE=1 SV=5
592	1	UniProt-Human	Q96HC4	18	65102	14	1	9	1	0.05	PDZ and LIM domain protein 5 OS=Homo sapiens OX=9606 GN=PDLIM5 PE=1 SV=5
593	1	UniProt-Human	A8MYJ7	17	61777	7	1	4	1	0.05	Tetratricopeptide repeat protein 34 OS=Homo sapiens OX=9606 GN=TTC34 PE=2 SV=2
594	1	UniProt-Human	Q6PJT7	17	83793	6	1	6	1	0.04	Zinc finger CCCH domain-containing protein 14 OS=Homo sapiens OX=9606 GN=ZC3H14 PE=1 SV=1
595	1	UniProt-Human	Q9H706	17	98550	5	1	5	1	0.03	GRB2-associated and regulator of MAPK protein 1 OS=Homo sapiens OX=9606 GN=GAREM1 PE=1 SV=2
596	1	UniProt-Human	O94832	17	116927	25	1	15	1	0.03	Unconventional myosin-Id OS=Homo sapiens OX=9606 GN=MYO1D PE=1 SV=2
597	1	UniProt-Human	Q9UK76	17	16005	5	1	2	1	0.21	Jupiter microtubule associated homolog 1 OS=Homo sapiens OX=9606 GN=JPT1 PE=1 SV=3
598	1	UniProt-Human	Q8IVF2	17	617383	65	1	46	1	0.01	Protein AHNAK2 OS=Homo sapiens OX=9606 GN=AHNAK2 PE=1 SV=2
599	1	UniProt-Human	Q6ZRV2	17	127557	12	1	5	1	0.03	Protein FAM83H OS=Homo sapiens OX=9606 GN=FAM83H PE=1 SV=3
600	1	UniProt-Human	O60284	17	116850	16	1	10	1	0.03	Suppression of tumorigenicity 18 protein OS=Homo sapiens OX=9606 GN=ST18 PE=1 SV=1
601	1	UniProt-Human	Q09FC8	17	70864	24	1	10	1	0.05	Zinc finger protein 415 OS=Homo sapiens OX=9606 GN=ZNF415 PE=1 SV=2
602	1	UniProt-Human	Q9Y2W1	16	108658	7	1	7	1	0.03	Thyroid hormone receptor-associated protein 3 OS=Homo sapiens OX=9606 GN=THRAP3 PE=1 SV=2
603	1	UniProt-Human	Q9Y597	16	89613	35	1	5	1	0.04	BTB/POZ domain-containing protein KCTD3 OS=Homo sapiens OX=9606 GN=KCTD3 PE=1 SV=2
604	1	UniProt-Human	P17707	16	38714	87	2	4	1	0.09	S-adenosylmethionine decarboxylase proenzyme OS=Homo sapiens OX=9606 GN=AMD1 PE=1 SV=2
605	1	UniProt-Human	Q7Z417	16	76132	25	1	15	1	0.04	Nuclear fragile X mental retardation-interacting protein 2 OS=Homo sapiens OX=9606 GN=NUFIP2 PE=1 SV=1
606	1	UniProt-Human	Q9Y5K6	16	71635	10	1	10	1	0.05	CD2-associated protein OS=Homo sapiens OX=9606 GN=CD2AP PE=1 SV=1
607	1	UniProt-Human	P35270	16	28316	56	1	5	1	0.12	Sepiapterin reductase OS=Homo sapiens OX=9606 GN=SPR PE=1 SV=1
608	1	UniProt-Human	P78344	16	102810	36	1	14	1	0.03	Eukaryotic translation initiation factor 4 gamma 2 OS=Homo sapiens OX=9606 GN=EIF4G2 PE=1 SV=1
609	1	UniProt-Human	Q13131	16	64596	7	1	7	1	0.05	5'-AMP-activated protein kinase catalytic subunit alpha-1 OS=Homo sapiens OX=9606 GN=PRKAA1 PE=1 SV=4
610	1	UniProt-Human	Q6FI81	16	34131	3	1	3	1	0.1	Anamorsin OS=Homo sapiens OX=9606 GN=CIAPIN1 PE=1 SV=2
611	1	UniProt-Human	Q92736	16	569338	40	1	34	1	0.01	Ryanodine receptor 2 OS=Homo sapiens OX=9606 GN=RYR2 PE=1 SV=3
612	1	UniProt-Human	Q6ZS30	16	310235	31	1	27	1	0.01	Neurobeachin-like protein 1 OS=Homo sapiens OX=9606 GN=NBEAL1 PE=2 SV=3
613	1	UniProt-Human	Q92793	16	268033	26	1	14	1	0.01	CREB-binding protein OS=Homo sapiens OX=9606 GN=CREBBP PE=1 SV=3
614	1	UniProt-Human	Q9GZL7	16	48191	4	1	3	1	0.07	Ribosome biogenesis protein WDR12 OS=Homo sapiens OX=9606 GN=WDR12 PE=1 SV=2
615	1	UniProt-Human	Q9Y2L8	16	98894	11	1	4	1	0.03	Zinc finger protein with KRAB and SCAN domains 5 OS=Homo sapiens OX=9606 GN=ZKSCAN5 PE=1 SV=1
616	1	UniProt-Human	A0A0B4J1Y8	15	13130	3	1	3	1	0.26	Immunoglobulin lambda variable 9-49 OS=Homo sapiens OX=9606 GN=IGLV9-49 PE=1 SV=1
617	1	UniProt-Human	Q460N3	15	75327	8	1	8	1	0.04	Poly [ADP-ribose] polymerase 15 OS=Homo sapiens OX=9606 GN=PARP15 PE=1 SV=2
618	1	UniProt-Human	P62333	15	44430	6	1	6	1	0.07	26S proteasome regulatory subunit 10B OS=Homo sapiens OX=9606 GN=PSMC6 PE=1 SV=1
619	1	UniProt-Human	Q6P1X5	15	138366	9	1	8	1	0.02	Transcription initiation factor TFIID subunit 2 OS=Homo sapiens OX=9606 GN=TAF2 PE=1 SV=3
620	1	UniProt-Human	Q8NG31	15	268190	26	1	19	1	0.01	Kinetochore scaffold 1 OS=Homo sapiens OX=9606 GN=KNL1 PE=1 SV=3
621	1	UniProt-Human	P0DP23	15	16827	8	1	6	1	0.2	Calmodulin-1 OS=Homo sapiens OX=9606 GN=CALM1 PE=1 SV=1
622	1	UniProt-Human	P46109	15	33870	5	1	5	1	0.1	Crk-like protein OS=Homo sapiens OX=9606 GN=CRKL PE=1 SV=1
623	1	UniProt-Human	O60682	15	22282	3	1	2	1	0.15	Musculin OS=Homo sapiens OX=9606 GN=MSC PE=1 SV=2
624	1	UniProt-Human	A8K0S8	15	39480	7	1	3	1	0.08	Putative homeobox protein Meis3-like 2 OS=Homo sapiens OX=9606 GN=MEIS3P2 PE=2 SV=1
625	1	UniProt-Human	Q9BXS9	15	83370	44	1	7	1	0.04	Solute carrier family 26 member 6 OS=Homo sapiens OX=9606 GN=SLC26A6 PE=1 SV=1
626	1	UniProt-Human	Q9UIG0	15	172392	26	1	19	1	0.02	Tyrosine-protein kinase BAZ1B OS=Homo sapiens OX=9606 GN=BAZ1B PE=1 SV=2
627	1	UniProt-Human	Q8NEN0	15	98060	18	1	13	1	0.03	Armadillo repeat-containing protein 2 OS=Homo sapiens OX=9606 GN=ARMC2 PE=2 SV=4
628	1	UniProt-Human	Q8NB50	15	105581	8	1	6	1	0.03	Zinc finger protein 62 homolog OS=Homo sapiens OX=9606 GN=ZFP62 PE=1 SV=3
629	1	UniProt-Human	Q8NDZ6	14	55901	7	1	7	1	0.06	Transmembrane protein 161B OS=Homo sapiens OX=9606 GN=TMEM161B PE=2 SV=1
630	1	UniProt-Human	A8MW92	14	116250	16	1	11	1	0.03	PHD finger protein 20-like protein 1 OS=Homo sapiens OX=9606 GN=PHF20L1 PE=1 SV=2
631	1	UniProt-Human	Q8N392	14	75215	23	1	6	1	0.04	Rho GTPase-activating protein 18 OS=Homo sapiens OX=9606 GN=ARHGAP18 PE=1 SV=3
632	1	UniProt-Human	Q9NRC8	14	45498	6	1	3	1	0.07	NAD-dependent protein deacetylase sirtuin-7 OS=Homo sapiens OX=9606 GN=SIRT7 PE=1 SV=1
633	1	UniProt-Human	Q15056	14	27425	1	1	1	1	0.12	Eukaryotic translation initiation factor 4H OS=Homo sapiens OX=9606 GN=EIF4H PE=1 SV=5
634	1	UniProt-Human	Q9UID3	14	86901	10	1	3	1	0.04	Vacuolar protein sorting-associated protein 51 homolog OS=Homo sapiens OX=9606 GN=VPS51 PE=1 SV=2
635	1	UniProt-Human	Q6P2S7	14	153240	18	1	11	1	0.02	Putative tetratricopeptide repeat protein 41 OS=Homo sapiens OX=9606 GN=TTC41P PE=5 SV=3
636	1	UniProt-Human	P21675	14	213969	21	1	13	1	0.02	Transcription initiation factor TFIID subunit 1 OS=Homo sapiens OX=9606 GN=TAF1 PE=1 SV=2
637	1	UniProt-Human	Q9UQ13	14	65304	13	1	12	1	0.05	Leucine-rich repeat protein SHOC-2 OS=Homo sapiens OX=9606 GN=SHOC2 PE=1 SV=2
638	1	UniProt-Human	Q5HYC2	14	229941	43	1	23	1	0.01	Uncharacterized protein KIAA2026 OS=Homo sapiens OX=9606 GN=KIAA2026 PE=2 SV=2
639	1	UniProt-Human	Q9Y520	14	317346	46	1	30	1	0.01	Protein PRRC2C OS=Homo sapiens OX=9606 GN=PRRC2C PE=1 SV=4
640	1	UniProt-Human	P55060	14	111145	24	1	19	1	0.03	Exportin-2 OS=Homo sapiens OX=9606 GN=CSE1L PE=1 SV=3
641	1	UniProt-Human	Q16527	14	21852	4	1	4	1	0.15	Cysteine and glycine-rich protein 2 OS=Homo sapiens OX=9606 GN=CSRP2 PE=1 SV=3
642	1	UniProt-Human	A3KMH1	14	215716	25	1	14	1	0.02	von Willebrand factor A domain-containing protein 8 OS=Homo sapiens OX=9606 GN=VWA8 PE=1 SV=2
643	1	UniProt-Human	P84090	13	12422	1	1	1	1	0.27	Enhancer of rudimentary homolog OS=Homo sapiens OX=9606 GN=ERH PE=1 SV=1
644	1	UniProt-Human	Q12792	13	40429	4	1	4	1	0.08	Twinfilin-1 OS=Homo sapiens OX=9606 GN=TWF1 PE=1 SV=3
645	1	UniProt-Human	Q7Z4T8	13	51851	9	1	2	1	0.06	Inactive polypeptide N-acetylgalactosaminyltransferase-like protein 5 OS=Homo sapiens OX=9606 GN=GALNTL5 PE=2 SV=3
646	1	UniProt-Human	Q6P179	13	111075	19	1	5	1	0.03	Endoplasmic reticulum aminopeptidase 2 OS=Homo sapiens OX=9606 GN=ERAP2 PE=1 SV=2
647	1	UniProt-Human	P18206	13	124292	54	1	24	1	0.03	Vinculin OS=Homo sapiens OX=9606 GN=VCL PE=1 SV=4
648	1	UniProt-Human	Q9BZ71	13	107797	5	1	5	1	0.03	Membrane-associated phosphatidylinositol transfer protein 3 OS=Homo sapiens OX=9606 GN=PITPNM3 PE=1 SV=2
649	1	UniProt-Human	Q460N5	13	204725	38	1	23	1	0.02	Poly [ADP-ribose] polymerase 14 OS=Homo sapiens OX=9606 GN=PARP14 PE=1 SV=3
